# Supplementary material for: Evolutionary Origin of the Carotenoid Cleavage Oxygenase Family in Plants and Expression of Pepper Genes in Response to Abiotic Stresses
Source: Front Plant Sci. 2022 Jan 21;12:792832. doi: 10.3389/fpls.2021.792832 (PMC8814583; doi:10.3389/fpls.2021.792832)
Supplement: Supplementary file 1 [file Data_Sheet_1.ZIP]

Archive with 15 entries (14 files):
- CCO/
- CCO/Aquilegia coerulea v3.1.txt
- CCO/Arabidopsis thaliana TAIR10.txt
- CCO/Brachypodium distachyon v3.1.txt
- CCO/Chlamydomonas reinhardtii v5.5.txt
- CCO/Marchantia polymorpha v3.1.txt
- CCO/Oryza sativa v7_JGI-2.txt
- CCO/Physcomitrella patens v3.3.txt
- CCO/Selaginella moellendorffii v1.0.txt
- CCO/Setaria italica v2.2.txt
- CCO/Solanum lycopersicum iTAG2.4.txt
- CCO/Solanum tuberosum v4.03.txt
- CCO/Volvox carteri v2.1.txt
- CCO/Zea mays Ensembl-18.txt
- CCO/Zunla-1.txt
