# Supplementary material for: Evolutionary Origin of the Carotenoid Cleavage Oxygenase Family in Plants and Expression of Pepper Genes in Response to Abiotic Stresses
Source: Front Plant Sci. 2022 Jan 21;12:792832. doi: 10.3389/fpls.2021.792832 (PMC8814583; doi:10.3389/fpls.2021.792832)
Supplement: Supplementary file 1 [file Data_Sheet_1.ZIP › CCO/Brachypodium distachyon v3.1.txt]

>Bradi4g00335.1
MGESAAEDVPKRRGVVVAPAPRPRKGVASWAVDLLERVAVRLAHDKTRPLYWLSGNFAPVTDETPPAHDLPVRGHLPECLNGEFVR
VGSNPKFVPVAGMIHAMRIKDGKATYISRYVKTSRLKQEEYFGGAKFMKIGDLKGFFGLFMVLMQELRKKLNVLDATYGTGTANTALVYHHGKLMALSEA
DKPYVVKVLEDGDLQTLGLLDYDKRLKHPFTAHPKVDPFTDEMFTFGYSHEPPYCTYRVITKDGVMLDPVPITIPESVMMHDFAITENYSIFMDLPLLFR
PKEMVKNGEFIYKFDPTKKARFGILQRYEKDEKNIRWFELPNCFIFHNANAWEEGEEVILITCRINNPDLDKANGHQSIKLENSGNELYEMRFNMKTGAA
SQKQLSVSAVDFPRINESYTGRKQRYVYCTVLDSIAKVTGIIKFDLHAEAESGKKQLEVGGNVRGIYDLGPGRYGSEAVFVPKEPGVSGEEDDGYLIFFV
HDENTGKSEVNVIDAKTMSADPVAVVELPNRVPYGFHAFFVNEEQLGRQATE*

>Bradi4g00330.2
MGEAAAAAAEDIPKSLVVAPAPRPRKGVASWAVDLLERLAVRLGHDKTQPLHWLSGNFAPVVDETPPAPDLPVRGHLPECLNGEFV
RVGPNPKFVPKEVYFLRTFFRTTYFSVRWPHLPRYRRRMIHAMRIKDGKATYVSRYVKTSRLKQEEYFGGAKFMKIGDLKGFFGLFMVQMQELRKKLKVL
DATYGIGTANTALVYHHGKLMALSEADKPYVVKVLEDGDLQTLGLLDYDKRLKHSFTAHPKVDPFTDEMFTFGYSHEPPYCTYRVITKDGVMLDPVPITI
PESVMMHDFAITENYSIFMDLPLLFRPKEMVKNGEFIYKFDPTKKARFGILQRYEKDEKNIRWFELPNCFIFHNANAWEEGDEVILITCRLENPDLDKVN
GHQNEKLENFGNELYEMRFNMKTGAASQKQLSVSAVDFPRINESYTGRKQRYVYCTMLDSIAKVTGIIKFDLHAEPESGKKQLEVGGNVTGIYDLGPGRY
GSEAVFVPKKPGVSGEEDDGYLIFFVHDENTGKSEVNVIDAKTMSPDPVAVVELPNRVPYGFHAFFVNEEQLGRQAEE*

>Bradi4g01440.1
MQTLSAQSPSSSSIHSHGRQPWTTTTRRSNSVRFSPRAAAAANSVLSAPPPAAYIPSPAPAVRKIIPGYESSPAPSVAAPIAPPET
KKNDNPSTLPRRELNIFQRAAAMALDAFEAGFIANVLERPHPLPRTADPAVQIAGNFAPVAEQPPLTAASLPVTGRIPPFISGVYARNGANPCFSPTSGH
HLFDGDGMVHAVAIRSGAAVSYSCRSTATARLSQERAAGKPLFPKTIGELHGHSGIARLALFYARSLCGLLDASHGAGVANAGLVYFNGRLLAMSEDDLP
YHVRLTAAGDLETVGRYDFDGQLSSAMIAHPKLDPASGELFALSYDVIKKPYLKYFFFDSGGKKSNDVEIELEQPTMIHDFAITENFVVIPDHQVVFKLG
EMFRGGSPVVLDEEKTSRFGILPKYAESSDEMIWIDVPDCFCFHLWNSWEEDDEVVIIGSCMTPADSIFNDSGADDLSSVLTEIRLNLRTGESRRRAILP
ETEQVNLEVGMVNRNFLGRKTKYAYLAVAEPWPKVSGFAKVDLATGEMTRFDYGEGRFGGEPCFVPVDGAHARAGAEDDGYVLTFVRDEVAGTSELLVVN
AADMRLEATVALPSRVPYGFHGTFIPDADLQAQQ*

>Bradi1g58580.1
MASSLSAPPAASPGGGAVTNKPPPAAKVRPSRLNPNNNADRRSSAPSAKTLTWKKKNPKPPMRAANNNKKNPFQLMAAAALDLVEE
VFIAGVLERGSPLPRTSDPAIQIAGNYAPVSETPPAKPTLLSGEIPRSLDGVYVRNGANPLHAPRAGHHLFDGDGMLHAVSFSHGEAESYCCRFTETARL
KQERAMGRPVFPKPIGELHGPSGLARLALFGARSALGVLDAGDGIGVANAGVVFHDGRLLAMSEDDLPYHVRVTPDGDLVTAGRYDFRGQMDAAATMIAH
PKLDHGTGELFALSYNVLQKPFLKYFFFDAGGNKSPDVAIPVGTDDPTMIHDFAVTENYAVIPDQQIVFKLQEMVNGGGSPVVYDEKKVARFGVLPKRAM
DASELKWVDVPGCFCFHLWNSWEEEEKGEIVVIGSCMTPPDAVFNDSGDGAFKSVLSEIRLNPRTGESRRRTLLSGEDESLNLEAGMVDRRRLGRKTRYA
YLAIAEPWPRVSGFAKVDLETGGVEKFLYGEGRFGGEPCFVPSSDGAGAGAEEEDDGHVLCFVHDEGRQGCGERTTSELLVVDARDLRQEAALKLPGRVP
YGFHGTFVTNKDLQRQA*

>Bradi1g13760.1
MQTLTTPSSVSIQRHRPRPTGTRAPNLVRFSARAISSGAAARAPAHLSPFVDAPQAKSAIAFPKAPAAGSARRVDEKKKLNFFQRA
AAVALDAFEEGFVANVLEKPHGLSRTVDPAVQIAGNFAPVGETPPVQSLPVSGRIPPFINGVYARNGANPHFDPVAGHHLFDGDGMVHALRIRNGVAETY
ASRFTDTERLRQERALGRPMFPKAIGELHGHSGIARLALFYARSACGLVDPSRGTGVANAGLVYFNGHLLAMSEDDIPYHVRVTEAGDLQTVGRYDFDGQ
LECPMIAHPKLDPATGQLHALSYDVIKKPYLKYFYFAADGTKSADVEIPLDQPTMIHDFAITENFVVVPDHQVVFKLQEMLRGGSPVVLDKEKTSRFGVL
PKCAADASEMVWVDVPDCFCFHLWNAWEEEDTDEVVVIGSCMTPADSIFNESDECLESVLTEIRLNTRTGESTRRPILAPSQQVNLEVGMVNSTLLGRKT
RYAYLAVAEPWPKVSGFAKVDLATGELTKFDYGEGRFGGEPCFVPMDPAAASPRGEDDGYILTFVHDERAGTSELLVVNAADMRLEATIQLPSRVPYGFH
GTFVKASELESQA*

>Bradi2g49670.1
MSPAMSSLCTFAALSGAAGRAPGRRGSPQGGNKKRAVAQPLAAGAMTEAPAAAAAVVIAPPARPVVTTPRRREPGRDGRDSGASEN
VAWKSIRQERWEGTLELEGELPLWLDGTYLRNGPGLWDVGDYGFRHLFDGYATLVRVSFRDGQAVGAHRQIESEAYKAAKEHGKVCYREFSEVPKTENFL
SFLGQMASLFSGSSLTDNSNTGVVRLGDGRVLCLTETIKGSIVVNPDTLETVSKFEYTDKLGGLIHSAHPVVNDTEFWTLIPDLIRPGYVVARMEAGSNE
RRFVGRVDCRGGPAPGWVHSFPVTENYVVVPEMPLRYCAKNLLRAEPTPLYKFEWHLESGSFMHVMCKASGNIVASVEVPPFVTFHFINAYEEKDEEGRV
TAIIADCCEHNADTSILDNLRLHNLRAFAGQDVLTDARVGRFRIPLDGSPFGELDAALDPEEHGRGMDMCSINPAHVGKEYRYAYACGARRPCNFPNTLT
KIDLLDKTAKNWYEEGAVPSEPFFVPRPGAVDEDDGVAISMVSAKDGSGYALVLDGQTFQEIARAKFPYGLPYGLHCCWVPRDK*

>Bradi3g52680.1
MEGALATSNFCVPDLYPGNAAHAPRSRRLSYISPAASSAAPQNPSHRRKKKSTSSPPPSAAASATVLTSPPKQIEQQQVQEEHSDA
AVTRIATTARTARISSEPDAPRKLPPRSRPRARAAAAASLPVAFCNALEEAINTFVDPPALRPSVDPRHVLSANFAPVDELPPTRCPVVRGAIPRCLAGG
AYIRNGPNPQHLPRGPHHLFDGDGMLHSLLLPPEGSSGSSDPVLCSRYVQTYKYLLEREAGEPVMPNVFSGFHGLAGMARGAVTAARVLTGQMNPVEGVG
LANTSLAVFGGRLYALGESDLPYAVRVDPATGDVTTLGRCDFGGRLSMGMTAHPKKDPITGEVFAFRYGPVPPFVTYFRFDPAGNKAADVPIFSVKQPSF
LHDFAVTERYAIFPEIQIVMNPMGMVVGGGAPVGADPSMVPRLGVLPRYATDESEMRWFEVPGFNMMHSVNAWEERGGDEIVVVAPNVLSIEHALDRMEL
VHSSVELVRINLRTGNVSRTPLSAGNLDFPVIHPGCLGRRNRYGYFGVGDPMPKIAGVVKLDFDRAGHGDCTAARRDFGPGCFAGEPFFVPDDVEGNGNE
DDGYLVCYVHNEATGDNRFVVMDARSPELDIVAEVQLPSRVPYGFHGLFVTQAELRSQHQ*


>Bradi4g27977.2
MCYKLRSNSSHDCRKIRRVSIRMLTTSSPRTFRPSRTCRPAFSLSARTSSSSITANSKVKGPSLLSLSHPVSVGRETEHFLVKFLC
SKQKPLFQELQRQLSLKIDDASQILKNAPHRLLDAIVDSTFKFTAQALLPSESNFAPVDEIGGSTEILQIEGEIPEDFPEGVYIRNGSNPLFGALHSTMS
VFGESNEIWVEGEGMLHALYFTKNCSASWSVSYANRYVQSETLKIEKARQKPCFLPAIEGDSAAIIAAYILNYLRFGEVNKNISNTNVFEHAGRVYAVAE
SHQPQEICIQNLETGNTWDIHGEWDRPFTAHPKVAPVTGELVIFGSDAKKPFLVVGVVSDDGTKLKHKVDLKLDRCTLCHDIGVTLKYNIILDLPLTIDI
GRLTTGGQLIEYEKEGYARIGIMPRYGDAESVIWFEVEPLCMFHLTNCFEDGEEVVVQGLRSADSIIPGPRLRLSKHDMPPERSELTRYGKTMKQGINEK
LFSRLYEWRLNLKTKTISGEYLTGTEFSLEFPMINNHYTGVHHSYAYAQIVDSLTRPDGSHEKVLPKYGGFAKICLADRQNVNKETSEEDLIKMEKHWLG
EDQFCSGASFVPRVGGSHEDDGWIISFVHNERTNKSQVHIIDTRRFEGAPVAKITLPQRVPYGFHGTFVHTNL*

>Bradi3g34707.2
ITSTFKELQQHLTTRLGEASDAIGSVSKTFLDAFVDSTFTFSHQPLRSTESNFAPVDENGESIAILDIEGTIPADFPEGVYVRNGS
NPLFGALHVVRSIFGQSEDIWVEGEGMLHALHFTRGCNGTVDEWSVSYTNRYVQSDTFTVERARQRPCFFSVTKGNPLATLAASILNMLRFGKVIRNMSN
TSVFVHAGRVFAAAENDSPHEMDLDSLDTMGSWSIGGDWVMPFTAHPKVVPGSGELVIYGINIMKPYLTVGVVSERCAFCHEIGITKMYNIIMDMPLTLS
ACRILRAATFIDYENESYARIGVMPRYGDAESVIWFAVEPFCTLHLVNCFEEGDEIIVRGFRVPASIIMGPTLQCNEESGDQELNEEYFSRLYEWTLNLK
SRAVTGKWLTGTDVALEFPVINDKYVGLHHSNLYTLVVRPKFGGFAKLYLDQKRKVQINVEYHHLGRNQFCSGATFVPNVNAVHEDDGWIISFVHDEGTN
ISQAHIISAQRFESGPVAKITLPHRVPYGFHGAFVSRNIKEQT*


>Bradi3g34727.2
MVVAAYMPVSSLGQRMSFPRIRPWPANTRPAATSSPMASPYFKELQQQITSKLAEASERLLDAFVDSTFTFSNQSLRPTESNFAPV
DEIGELTTILDIEGDIPADFPEGVYIRNGSNPQFGALHNVDSVFGRSENIWVEGEGMVHAVYFSKSSMGTWSVQYANRYVQSDTFKFGKRRQRPFALPAA
TGEPTAMLAGYALNMLRFGKPFQNYSNTSVFEHSGRVYTIAENNVPQEIDLQNLDTVGRHDFGGDWNTPCTSHPKVVPGSGELVICGFNLTKPFLMVGVV
SADGKNLTHKVDLKLDRCTFCHEIGVTTLYNIIMDTPLTVNPRRMLRGAPLIDYDKESYARIGVMPRYGDANSVLWFDVEPFCTFHLVNCHEEDDEVIVR
GIRVPPSVLVGLNQAHLTSANDQGTDEEYFSRLYEWRLNLKTGAVKGKYITGKDVALEFPVINDQFAGLHHSYAYAQVVHSTASLAGGSGTVRPKFGGFA
KLYLEEAVSKYSELAEKEDLINVEYHHLNANQFCSGATFVPNVNGGHEDHGWIISFVHDEDTNISQAHIINTRRFESEAIAKITLPQRVPYGFHGTFISK
NK*


>Bradi3g34688.1
MYPSMCTSRRSSSNMCSTRFCHQIISISKPYFKELQHQFASTVGDASDASRRLLGAFVGTVFLISHQPLRSTEGNFAPVDEIGKIT
EILDIAGEIPTNFPEGVYIRNGNLSKAPAILIETSQSCSRIRWPACCGMQVRTLSLEPSTRQTPSSASPMTFGLKEKACHALYFTKSSNNTWSISYNNRY
VQSDTFRLEKGLKKPCFPPTTDGDPTAILISGVLNNLRFRKAFKNMSNTSVFEHAGRIFSAAENDNPNEIDLYSLDTLGTWNVDGGWKMAFTAHPKLLIF
GFSVDKPFLTVGIVSANGNKLKRKVAIELERCTYCHEIGVTATLIEFEKDSYARIGVMPRQDDTNSIIWFYVQPFCTIQIVNCFEKDDEVVVRGFHVPAS
IILGPRLDNMTKESTNGGLNDEYFSRLYEWRLNLKTRTIAGKYLTSTEIALEFPVINGKYVGLSHSTQAEDLINVEYHHLDRNQFCSGATFVPKGDGTSE
DDGWLISFVHDEETNKSRVHIINTRRFEHGPIAKITLPQRVPYGFHGTYVSKSA*


>Bradi4g27988.1
QTPFQGLQRQVYFKIDEASKILKNARQRFLDAIVDSTFKFADQVLLPSESNFAPVDEISGSIEILQIEGEIAQDFPEGVYIRNGSN
PLFGALHSTTSVFGQSREIWVEGEGMLHALYFTKNHSSSWSIEKARQKPYFLPAVEGDSAAIMAAYILNYLRFAKVNKNISNTNVFEHAGRDLGREWDRP
FTTHPKVVPGTGELVIFGSGAKRPFLVFGVVSDDGTKLKHKVDLKMGRCTLCRDIGVTLKYADSIINKPLTIDIGGVTKSGQLIKFEKDGYARIGIMPRY
GDAESVMWFDVEPFCMFHLINCFEEGDEVIVQGLRSADSAIPGPRHGLNKHDMLPETCDLTINGKIMKQGINEKLFSRLYEWRLNLKTKTVLGEYLTGTE
LSLEFPMINDQYTGVHQNYAYAQIVDSVTRSAGTSEKVLPKYGGFAKLYLEERDNTSAEDLIKMENHWLGEDQFCSGASFVRRVGASREDDGWIISFVHN
ERTNTSQVHIIDTLRFEGAPIVKITLPQRVPYGFHGTFVHNPKTGV*

>Bradi5g17657.1
MAICTVATMHAVVHQRHPLHHVRPPRRRVRLIRATAGAAAKTSSWEADTLSKAFWDYNVLFRSQRAETSDPVQLRVIEGAIPPDFP
AGTYYLAGPGMFSDDHGSTVHPLDGHGYLRSFRFSPDHGVRYSARYVETAAKAEEKRGASWRFTHRGPFSVLQGGQRVGNVKVMKNVANTSVLWWGGKLL
CLWEGGTPYELDPRTLRTVGPFDLLGLADRAAGRRWSGRCRPWLQEAALDVATRLLRPVLSGVFSMPPKRLLAHYKVDPKRNRLLMVACNAEDMLLPRAN
FTFYEFDASFALVQKREFVLPAHLMIHDWAFTDSHYIVLGNRIKLDIPGSMLAMTGTHPMIAALALDPSKQTTPVYLLPRSTEAVASGRDWSVPVEAPAQ
MWSMHVGNAFEEDNGRGGTDIRLHMSGCSYQWFHFHRMFGYNWKNKKLDPSFMNAPKGKEWLPRLVQVAIELDKRGASQICSVRRLSDQWTKPADFPAIN
PSFANKRNRFIYAGAASGSRRLLPYFPFDTVVKVDVANGSTRWWSSEGRKFVGEPVFIPTRGGEDHGYVLLVEYAVSEDKCHLVVLDARKIGKRSALVVK
LEVPKHLTFPMGFHGFWADE*

>Bradi3g34720.2
MQSNFAPVDEIGELTAIADIEGEIPADFPDGVYIRNGSNPQFGALHNVDSVFGRSENVWVEGEGMVHAVYFSKSSTSTWSVHYAKR
YVQSDTFKLGKRRQRPFALPVATGEPTAMLAGYALNMLRLGKPFQNYSNTSVFEHSGKVYTIAENNVPQEIDLRNLDTVGRHDFGGDWVRRACYLYNIIM
DSPLTFNPSRMLRGAPLIDYDKESYARIGVMPRYGDANSVLWFNVEPFCTFHLVNCHEEDDEVIVRGIRVPPSVLVGLNQAHLTSANDQGMDEEYFARLY
EWRLNLKTGAVKGRYITGKDVALEFPVINNQFSGLHHSYAYAQMVHSTASLAGGSGTGATFVPSVNGGHEDHGWIISFVHDEDTNISQAHIIDTRKFGSE
AVAKITLPQRVPYGFHGAFISKLK*

>Bradi1g51850.1
MQMAAVARSCVSTPPNLKAFPSAARSCVRPRRRLSLAARAVAADSARAAKELTFLQLVAAHGAEAFEEGFLANLAAFTPVGTAFRR
LPVTAGSIPQSIDAELDPDGMADALRIRNGVAETCPSRSSGAERPALLCVFLAQFFVRSAAGLLVHSDDGHCLQTTCLTPRIKYSYSAADGGTRSAEAEI
PPHVAFTGNYILVPDNLDNNKENPSGFVVLPSHPTRWRGPRRLWVDAPAFHLWNAWEEPETKELVVIGSSMTAASNSTSPAGAGHDSALTEIRINTVTGE
STRRAILVLATSASASDRVLGTVNSSLLGQKTQYAYLAVPSGFAKLDLATGDILTRVGYGEGWIGGEPCFVPVSSPRGEDDGYVLWLVHAGTSELLLVSA
ADMRLQAAIRLPSSHGSSCSFTASGVVRGIKSAWHRAFVVHEAFTAFFSRLARDITEHGPLPTLLKLAWRGTMSNLGYLVARPALVCLAAYDAEGRKLSL
LLAVMLSNDGGQDAVFRLAVPKKPVCTLLPLFFAMSELRVDITRVTDARAVLLLMLATGLKVAAVACVAVAFRMFG*
