# Supplementary material for: Evolutionary Origin of the Carotenoid Cleavage Oxygenase Family in Plants and Expression of Pepper Genes in Response to Abiotic Stresses
Source: Front Plant Sci. 2022 Jan 21;12:792832. doi: 10.3389/fpls.2021.792832 (PMC8814583; doi:10.3389/fpls.2021.792832)
Supplement: Supplementary file 1 [file Data_Sheet_1.ZIP › CCO/Chlamydomonas reinhardtii v5.5.txt]

>Cre02.g073900.t1.1
MQALHYHLSARTRPHAHNSRGQEHVAALVACRQASSARLRHSRRVEASASLTTSLAVSSGSYVTKEARDAVFGVAKEQVTEA
AAQVVSGRLPSWLRGSLLLNGCGDFRGMQHLFDGYACLSRVRLDGQDNRAWASQRFLDTDAYSAFRSTGRMKYREFQTPVPAEGPLGRAAAVLDNTMALM
SKGRAFTDNASVSITSLPGGKLLALSETRSAAYLVDPDTLATLQQVEPADGLPGDLTTAHPKRTPDGRLVNFSRSLPFGGYHVYVQDPASLKRTQIAFIR
DRDPLAPCWVHDMAVTRTHLVVVEAPVFINMQSLVLGEPRPYVFMDWRPEDGTRVHVIALDGSGVVTHTAPALFTFHFSNAFERPSASSPGATELCVDFS
VYDDPAILNDLSLKEMMDMPGKDISPSRLRRLTMPLRDAAGKPAGPARLDAPAPLLRDESAYGNFVEFPAFNTKFAGLPYRYCYSTAAVRPTNMGNALAV
HDLQEGTSRLWHSPGGMPAEPCFVPRPGSSDEADGVVLAAVVGADGGSSVVVLEGGSLQELARVKLPVTVPYRFHGTFVQQK*

>Cre03.g149650.t1.1
MTSSADSPAWSLPQFPMTRTLLHYAAPVACVATTALLVATRKDLITWVYNTIAKSGTKKAGKAYLSGNFGPVPDELFAEDLE
VVEGKLPAGLDGFYVRVGPNPLFQPVAGYHWFDGDGMLHGVRLKGGKATYANKYVETERLKQERAAGGPLFPRLGDMFGGKGLALMLLHRLAKALGAVQT
SNGTGTANTALVFHAKRLLSLNEGDMPYGIKVLCNGLIDTLGRMKLPSSWKGPFTAHPKLDPETGELIFLGYSFSGQPYVSAGVLDAHGNLSRQWGVELP
WPVMMHDMVATQRYVVLMHLPLCFDPECMVKDKTLPFRMRTDLPSRIGLLRRDAPSCPAGGAPVQWFELPGPGFMAFHMVNAWEDPKTGDVKVYACQQDF
VNLDLDKVDCSKELAHLTEYSLSPATGAASLRRLSGVVGDFPVVHPGHVTRPCRWTWLATMDTAGSTPSFTGIAKMDLSAPGPAAAAAAASTPAASAAST
PITSPSKEQPNGGDAKASKGGKGGDAALPKGDACVGRIIYPPGVFGGEAVFVPRSSTLADPKAAAKLAEDDGWLTVFVYDTNTDTSYFNVYDAKTMAPKP
VASVRMPRRVPYGFHGTWVAEQQLKSQVMWV*

>Cre16.g657800.t1.1
MEALLRKSGVDNPRYKRHNFDGDGMILSVAFKDGQAYFRNRFVRTTGFEKEQEAGRPLFRNSFSRGSADGSPFFNPFDLSFK
NVANTGVLAWGGQLYALWEAGLPYAMDPTSLATRGESRMGGALKGTTFAAHYRITTEADGSQRWVSFSTATGFGGSAVTFYEFAEDGSLVHETVHKLENT
SMVFIHDMLVSEHYYIIILGPIEFSGKKFATEYVFSKCSIAECLTYNPDKPGRVVLVPRPGRPSGKSTSLVPRTLEIPPCFVFHHVNAFEPEPEAGVAAG
AVAGEPVVVIDTVAWDKVSFEVNQYTYGPDYYTGGSRSHLVRLVVDPAGGRVTPHRLLRRTVEFASPDPRATARPHSAVFGGCDMVDHPLHWGPIQGVFR
ADIDPQLGLTPATSSAAARQQAERAVAAGADGTAPGVKADVWFAGPRRFPGEPMFVPRPGADSREGEGWVLVAVHNADTQTGELVILDAQHLSKGPLATI
RLPHRLPAGLHGSWHGSFLGPDPSQQQQPRFQELATIRAL*

>Cre02.g073950.t1.2
MLKRYSATPAAASATGGAGERGQVAGPATGSGSSTHVSEAARQAVFAPATAEQVTEAAAQVVSGRLPSWLRGSLLLNGCGDF
RGMQHLFDGYACLSRVRLDGQDNRAWVSQRFLDTDAYRSYRTTGRLKYREFGTPAGTPAGPQPESSLLLRLLRSVFNTAYGVVVTLTGRQGFSDNASVTL
TALPSGQLLALSEPTAATYLVDPNTLAATHHVVYGNKGGSARDSSGSGSSGGGSGSSKGRPAAPEAGAAGVEVAVAGGAGAVRSASSGRLQVFRVVDDMV
HSDIQTAHIKPIPDGRLVNFSRSLPFGGYHVYVQDPASLRRTQIAFIRDRDPLAPCWVHDMAVTRTHLVVVEAPLHMNLTALMVGSSRQYVFMDWRPEAG
TRVHVIALDGSRVVTHTAPALFTFHFSNAFERPSASSPGATELCVDFSVYDDPAILNDLSLKEMMDMPGKDISPSRLRRLTMPLRDAAGKPAGPARLDAP
APLLRDESAYGNFVEFPAFNTKFAGLPYRYCYSTAAVRPTNMGNALAVHDLQEGTSRLWHSPGGMPAEPCFVPRPGSSDEADGVVLAAVVGADGGSSVVV
LEGGSLQELARVKLPVTVPYRFHGTFVQQK*

>Cre12.g488350.t1.1
METGLQRRCFRTSSTRPSRYATCRVSATLMAKPPGVALSGRTAAPATTSNEERLASGAQAGPSPHSAHLQQMPRRSQPVTVA
MLNDVRTMFHSLLDEFAYFVDPGWVTGTIPPELNGTYYRNGPGLQVSNPRYRRHTLDGDGMVFSLAFKEGQAFFRNRFVRTEGFKAEQKAGRPLFRNSFT
RGAVDGSINFNPFDLNFKNVANTGVLPWGGQLYALWEAGLPYLMDPVTLDTVRETRMGGQIRSNTFAAHYRVVTEHRQQAQRHSGSTTSSSSAAGAAGDG
AQVAGGSSGSTSTSKRLVTFSNEFGFTGAKALFYEFDEAGKLIHETEHALQGVDVALIHDMVVTEHYYVLICGPIALQPAKFAMQYMLGRCSIAECLVFD
NKKPTRIMMFPRPGRPSGKVLAPRVVESPDPFFVFHNVNGYEAEDGQVLVMDAVAWDEVSFEMDLYDKEAKSTKCFEGGSRTQLTRLTVDLRPAGGRVER
RQLLQRTVEFPATDPRVTSRPHGVAWYIADAVDHPFLWGPAQSIVRVHLDPELTVRSPQHGAASSNGGAKGVRVPRTPGLAPPRAAPRAAAGPAACAAPG
VAVDEWFLGDRTFPGEPMFVPRPGSNEEGDGWLLVGVHNADTEKGDVHIFDAQSLSSGPLATIHLPHRLPVSLHGAWHGEYTGPDPHDPAVPRWQHLGRV
RPM*

>Cre08.g365851.t1.1
MQLQHPRIAASLSRQGRTEAPASARKHSCSSGLISSVASAPRDSAGGASSVSTRAATVDRANASKAAVSSTYVTPEARKALF
NPAKEQAEEAACSLVSGSLPAWLNGSLFFNGCGEYTGMDHLFDGYSVLVKLRFSEGQAYGRQRYLDSDAYRHFKSTGRMRYREFATAPKAQGLGGALLGL
YDTLSAAAGTRVHVVALDGSGVVTHTAPPFFTFHFSNAFERPTAAANGGSGSEICVDLSVYDDPQIINDLRVDNLTAFPGGEISPSRLARLTIPLTDASG
APAGPTTLAAPAPLLRDDAAYGNYIEFCAFNPEYKFKPYRYTYGTAAVRPTNMANALAQHDTEAGTSRVWHEPGSMLSEPSFVPRPGATEEADGVVLSLL
TRGDGGGSQLLVLDGRTFTETARLQLPFAVPFRFHGAFVQGQQ*

>Cre08.g365825.t1.1
MAVMAAARSGVRARAASSNPPPTSSTSSSTSAAASSSLRPSIYSTSAAATGIGLMRASHTRPGFPSSPSPTSSSSSVPFLLT
PSRGGSGSPPRARGGPSSVAVAASGGSSSGAATATGSGNSNSRRGSVATAASSGAAAAYNSQALGMSSAGAAARRRFAANRRNGNGGSGGNSNNPLVLLY
DRAAAAVGDLSNATSNVLPSLFDMVDTLEFELTELAGQLATSLASSGLMDAMGLLDGSSTGGMENELGDLLGQLADAVVAASEGDYSKLLLLAYVTIAVG
WNASRPPPSPYLTGNYGPVHDTLRAGNLPILNYPAASFTSAAGVGSSAGSSTTAYGAATANGVLPEGLPDGYYVRAGPNPYHKPAAGYHWFDGDGMLHGV
RLRRGSAAYANAWVDTERLKQERALGHPMLFRIGDMVGVKGIALMLLGLFAERVGTVHLDKGTGTANTAVAFHAGRLLALHDDDLPYAVRVADDGGIETT
GRLEYKAAGGAQAQSLPNLVSHPKVDPVNGDLLFVSNQFQTKPYTHAGVIDKHGQLSKLWPLELDYPVVMHDMAATQKYIIVMHLPLCVDPKRMVQEDAS
PVSLRRDLPNRIGLLRRNAPNHQPNHQPNHQPNRHNRHQQQQEEEEEEEEPVVRWFEVPGPGFGVFHVVNAWDEGEHTVKLYACQQDNATMDLAAMDCAR
DTSHLTEYVFDTRTGAAAARRMSAVSADFPVVAPERVTLPSRYSWMAMLATEGTLTAVTGIAKMDLSVPEGGEACVAAIRFPPGWSGGEAVFVQRQRKQG
QRKEEEVGDKASLEAEAAVVAATAAAAAAAGQEHVSGGAAAAGAVLSGGGAAAVIDDPVGDDGFLLVYVYSSTEDTSYLHVYDARTMAPQPLAAVRLPRR
VPYGFHGAWVTEEQLQAQMPATAAVGDNGNGGNGDGNGHEAVEGEEVKGGSGEGAAEEEAEAAVMEALAAVSVKR*

>Cre08.g365825.t2.1
MAVMAAARSGVRARAASSNPPPTSSTSSSTSAAASSSLRPSIYSTSAAATGIGLMRASHTRPGFPSSPSPTSSSSSVPFLLT
PSRGGSGSPPRARGGPSSVAVAASGGSSSGAATATGSGNSNSRRGSVATAASSGAAAAYNSQALGMSSAGAAARRRFAANRRNGNGGSGGNSNNPLVLLY
DRAAAAVGDLSNATSNVLPSLFDMVDTLEFELTELAGQLATSLASSGLMDAMGLLDGSSTGGMENELGDLLGQLADAVVAASEGDYSKLLLLAYVTIAVG
WNASRPPPSPYLTGNYGPVHDTLRAGNLPILNYPAASFTSAAGVGSSAGSSTTAYGAATANGVLPEGLPDGYYVRAGPNPYHKPAAGYHWFDGDGMLHGV
RLRRGSAAYANAWVDTERLKQERALGHPMLFRIGDMVGVKGIALMLLGLFAERVGTVHLDKGTGTANTAVAFHAGRLLALHDDDLPYAVRVADDGGIETT
GRLEYKAAGGAQAQSLPNLVSHPKVDPVNGDLLFVSNQFQTKPYTHAGVIDKHGQLSKLWPLELDYPVVMHDMAATQKYIIVMHLPLCVDPKRMVQEDAS
PVSLRRDLPNRIGLLRRNAPNHQPNHQPNHQPNRHNRHQQQQEEEEEEEEPVVRWFEVPGPGFGVFHVVNAWDEGEHTVKLYACQQDNATMDLAAMDCAR
DTSHLTEYVFDTRTGAAAARRMSAVSADFPVVAPERVTLPSRYSWMAMLATEGTLTAVTGIAKMDLSVPEGGEACVAAIRFPPGWSGGEAVFVQRQRKQG
QRKEEEVGDKASLEAEAAVVAATAAAAAAAGQEHVSGGAAAAGAVLSGGGAAAVIDDPVGDDGFLLVYVYSSTEDTSYLHVYDARTMAPQPLAAVRLPRR
VPYGFHGAWVTEEQLQAQMPATAAVGDNGNGGNGDGNGHEAVEGEEVKGGSGEGAAEEEAEAAVMEALAAVSVKR*

>Cre06.g278199.t1.1
MLRERPRPASSYGWRAGPGIRRRGVTRCKCAPPSGVASLSAEAPPSSLLQSLVENIEPSASHDSIEHAPPPVATVAARAAAD
VAGPPTTPAIAEASPAATVSAQKQNGNDSNISAKYRAFMDAWEAGLSFNAREERQGTWLEVTEGRVPRDLVGTLYRNGPGRLRLGPDTAAHPLDASGLVA
SVAFPGDGRAFFRSAFVRTLEYEAEELAGRFLFRGALGGRRRGGLLGSAGDLTARNAANAGVALHRGRLLALYPGGQPYALDPASLAPRNPSSSSSTSPS
SSSSSSSSSSSPPSAAPSGPDLLEGRLRPGLPLSLGSPAADELAAAAQRHFGANAQLPPAATALGGDALTARPRQCGHTGRAVLWAQRTVATAAPVSLRS
LVKGGGASAGAGAGARGGVVVEASGTGAGRAPGAEAASAPACIRSGAGDAASASASASTTAAADLGSVAVDLLAAAGCALTWLLRPPRHQFKSVVTFWEE
EEPAAAAAAPAPQGGFRAGAGVAAGTGGAGGEGGGRQLRYSVGGYCCVHDIGLTANYYLLLQPPVHPEMWPFLFGEAGAASCLRWRDGEPAILHVIPRPG
SEAERRGEQPVKLPVDPALYVTHVVNAYELPNTTASGSAAAAGPASASAATATGAATAAASASGAATVKAFGKVAIGIKPLKQRRAEQAAAQQAAAAAAA
AAAATASSSSAAAVLAALHDAAPREAATAAPTGPPAAAAASATAASTAATATAAPHRRLVLDMIAYDSLPALGAAPLPEQAARMKDPEAGCRPRLQRLEV
DLTSGTAALAQPAPYPDSHMELPAVNTAYTGRPYRFAYGCSADFAQGSSGIVKVDMDTQQSQRWLPPTPGYVCLEPRFVPRLPAAAWRPLGAREAAAAAG
GSSSSLSALPVLPPPMQGRQRGEDDGWLLVYGFDSRQRRSELLIFDAWALMAGPVARLALPAPLPHGLYGAWADAYFGPQQR*

>Cre09.g395362.t1.1
MTVGVGTRLRRDRAAMQRALAERRVPLYRLGRSLAVVPRAQQQQPLPLPGSARPAQLPATAGVPQPAGPPPPPPPPLLDRAG
DLPDKLLRDYLSGWSSQYTEYDYYVPPEAVYGRLPEELRGTLYFIGPGLTQVYGTSVRHPSDADGMVCSLAFAEGGQIFFRNRYVRTPAFNTEQALGRRI
TRGLHDRGAAGVAGARDNNAAPPPPPPRSLQQQGAVPGAGAGFSGPGAGASGLGGGSAGPLAGLPLPGPLQGLQRLPSPAALATWVLTGNANGSLFPGST
PGGSSSNASGPAGGPAATAASSPGLFASPASSAGSSSSSSTSSSGGSSRGTGSGGIGGGSGSSIQDIRARLRQEEEELWGAGADFGMTPTRAQSLAAAST
RGERVVPALPTRLDPLSLLGLPPLPPLSALFNPLDTSFRTPVNANIVYWGGRLLAFTDGNSLPYELNKLSLETVGPYDFGGAMADMGRLVGGYKVAPAPP
AAAAAAAAGSPPPSRPPQRLVVLGAAQSGPDVLLRWLELGEDGAPAPAAGAAGAAGAAGGGGGDKGGAAAATTTFRLPGASAQGVLDFWVTDKFYVVAQA
PVDFNPQTFVTQAALGAASFAECFDWDPSRPTRLHFVARPGGTTTPPLPSPPASSSTSAAAAASGAAAGAGAGAVGGAGRASGGGGGGGGGGGGGGGGRS
RAVLGSSAPVVWPPKGPDSFCVDAPALLPTSCVGCYSLGGDGGVLVLDAVCQQGLTGSHGGTLDTLVADFHRVQPKPELTRIVVDLATRTATARVLSQRT
AAGVTTAAAYTGNPAAAAAVGTPTAAAAAAGPLVPVGSGAAFSGGYHHLYAAAAATDAAAGWAPAQVLVKLKLSPDTGLPPPAAAAAAAAGQVPFSPDTA
TPLQRRRGGGAEVWSPGDRVFLSPPVFIPKRTAGSVATAFTGYAPPGSALAAAAASPAFRLPGTLPLPLETEVEAAAAAAATEAAARRRQEEQDGWLVVL
LNDAQSMRAELCVLDARDITAGPVAVVELPHHVPHPRALHFTRAYAGPGLAAPLGWRPRTAGAPLAPTAAPPAAAQQDPKKK*
