# Supplementary material for: Evolutionary Origin of the Carotenoid Cleavage Oxygenase Family in Plants and Expression of Pepper Genes in Response to Abiotic Stresses
Source: Front Plant Sci. 2022 Jan 21;12:792832. doi: 10.3389/fpls.2021.792832 (PMC8814583; doi:10.3389/fpls.2021.792832)
Supplement: Supplementary file 1 [file Data_Sheet_1.ZIP › CCO/Marchantia polymorpha v3.1.txt]

>Mapoly0003s0307.1
MSGYISGLGASIQQSKYGSIEVDDLKKPKLEKEVGFFTRAASLFVDAIEKAAVWALCDPKAPPNYYLSGNYGPVDEFGPAQAI
LVKGTLPECLSGEFVRVGPNPKLKPVANYHWFDGDGMIHGLRIKDGKATYVCRYVRTAKLAQEEYWGASKFMKIGDLQGKAGLIWANIFKLRVKLGVLDT
SNGMATANTAMVYHDGRLLSLSEGDKPYAVRVLEDGDLETIGRLDYEKKLNHNFTAHPKIDPDTGEMFCFGYSTIAHPYATYRVVSKDGVMSDPVPLTLS
GPVMMHDMALTENYAIFLDCPLYFNPKDMVMKNQCIFSFDDTKPSRFGVLPRYAKNESQMIWFEVTTCVIFHNANAWEEGDEVVLVTCRIPSIDLGAIAV
YDEVKVKKFVNDLWEYRFNMKTGKAVERKLGEFQSDFPRINEEYVGRKNRFVYAAVFEDATHINAVAKYDLTLEPELGKDQLEVGGNVAGVFRHGNRRYG
SESVFVPKNPGREGEEDDGYLMCFVHDENTSISEVVVIDAKTMSPEPVAVVQLPTRVPFGFHAMHMTEEQVRNQKV*

>Mapoly0066s0017.1
MASLAATSIRLTTTVSKQTSQPLKEQTPESRRAPLSQKQRSGTSPKDGAKWGPKSADPKTSRAGSKKNPTVKIQPIPEALSDS
LKSLMRKHRENVELVSKAVLRAYDVAMTDLVDRLFIPSDEPADLIEGNFAPVPEIGDKVRVQVIEGQVPKDFPPGCYVRNGPNPKFGAHQNLNMPLVNGK
ILYSWFEGEGMLHATYFEKDGSIWYKNKYVETDTFKAEQEKGRWIYLPTMDEQSVPGVLLNRIINLMRQGKMQRNSGNTSIFEHGGRIVAAVEGGEAYEI
DLSDLSTKGEYRCNGQWDRRFFGPHPKIFPDTKEMAIYGFDIYKPYYVMGILSNDGQKITHKVDLGLDRLVLMHDIGITQSHIIVYDFPLVMDVYNMMLR
GKSMLSAESNSYARIGVIPVGGDQDSIKWFDVDMAFITHHCNSYQEGDEIVVHALVTRLLQIMSVPKGVGKLEWYARGMTLDHQNNFEDKNPSIDGLLYE
RLHEWRLNLKTGEVVERDVSKRKFPLELPRINENFQGKKYQYCYAASEDINASKAVGYPKYGRLVKVHVSEDERADFHEVGENTFTSEPVFVPRPGSTIE
DDGWIVTYVHNEETHQSDMIIVDSQKFDEKPVARIRLPQRVPYGFHGSYIPSK*

>Mapoly0066s0017.2
MASLAATSIRLTTTVSKQTSQPLKEQTPESRRAPLSQKQRSGTSPKDGAKWGPKSADPKTSRAGSKKNPTVKIQPIPEALSDS
LKSLMRKHRENVELVSKAVLRAYDVAMTDLVDRLFIPSDEPADLIEGNFAPVPEIGDKVRVQVIEGQVPKDFPPGCYVRNGPNPKFGAHQNLNMPLVNGK
ILYSWFEGEGMLHATYFEKDGSIWYKNKYVETDTFKAEQEKGRWIYLPTMDEQSVPGVLLNRIINLMRQGKMQRNSGNTSIFEHGGRIVAAVEGGEAYEI
DLSDLSTKGEYRCNGQWDRRFFGPHPKIFPDTKEMAIYGFDIYKPYYVMGILSNDGQKITHKVDLGLDRLVLMHDIGITQSHIIVYDFPLVMDVYNMMLR
GKSMLSAESNSYARIGVIPVGGDQDSIKWFDVDMAFITHHCNSYQEGDEIVVHALVTRLLQIMSVPKGVGKLEWYARGMTLDHQNNFEDKNPSIDGLLYE
RLHEWRLNLKTGEVVERDVSKRKFPLELPRINENFQGKKYQYCYAASEDINASKAVGYPKYGRLVKVHVSEDERADFHEVGENTFTSEPVFVPRPGSTIE
DDGWIVTYVHNEETHQSDMIIVDSQKFDEKPVARIRLPQRVPYGFHGSYIPSK*

>Mapoly0015s0066.1
MLGLKSASAASLASITNQSTALAGGHGNLSQQISLKASAAQHRGGRKNSMSVKCQSTSSLPPPPVDTHVTEASPSRIQRAEFP
APDRAAPQKSGKRRNFFQQMAASALDHIERTVVRHIESQVPLPSTADPRVQLEGNFSPVEESPVQHELEVVGKLPANLQGVYMRNGANPRFQPEGGHHFF
DGDGMIHAVRFKDGIVSHCSRFTKTYRLRVEEEEGHPLFPKAIGELHGHGGVARLALYFARSLAGIVDSSQGMGVANAGLIYHNGRLLAMSEDDQPYLVR
IKEDGDLETVRKFDFDGQHHKSMIAHPKIDPATGEMFALSYNPLMPPHLYCFRVGPDGKKAPEVAITLPEATMMHDFAITKRFVVIPDQQVVFRMTEMLK
GGSPVIYNPEKMARYGLLPKYDNDESRIQWIEVPDCFCFHLWNAWEEGDEVVVLGSCMTPADSIFNESDQPLRSLLSEIRLNTTTGKSTRRVLAETNLEA
GQLNRSYVGQQNRFLYLAIAEPWPKISGIARVDLQAEEGVRVTKHLYEDGCYGAEPVFVPRTSDPNAPEDDGYVLTFKHNEKTGRSELLVLDASSPSLDL
LATVKLPSRVPYGFHGTFVSEADLAKQSLE*

>Mapoly0056s0019.1
MEAVAVGSSVGSLSAQFSKVSSSPKPVHANLSTNLRGSPVVDISRRNRSLCRPLPVESQNDVNLSLKAGARCAMKFLEEDVKE
QQTTTKPKPDSKVRPPLPPREVPKHGGIEGAVGLLTKAIANGIFSILQYKLLEDENIYTKGNFAPVEEIGDKLPVQILSGAIPQNFPSGTYIRTGPNPMF
HGKYAKSIVGSTKFHWFEGDGMLHATYIEKRGDEYHLSYKNKFVEAAGYLVDKEAGKPLVLQTMEGSPWGLLINGLLNQARFGFQSKPTCNTSIYVHGGR
VFAASENNLPYEINVSDLSTVGVFDFKGAWSMDNFTAHPKIDPKTKELIGQGFSVTEKPHNAVGVISADGETLIHEIGLDSGRTCLNHDLAITERYIVIL
DFPICIDPLQILEGKSAIIFKHDTYSKIGVLPRYGDSNSVRWFTVETCSMFHIINAFDDGNEVVIHGLRSKMSFLNTDMNLDKAKWYSRGLTRSPPGQEE
LDPLSDGALLTYPYEWRIDLESGNVTERVLVDEEISMEMPRINESYVGRKHRYGYVICHDLDQSRKEGVPYFGEMSKIDFSSCENGKGRLSIESHHFGPN
RYGGEPVFVPKPGSTEEDDGWIITYVHDMNTGQSEAIIVDAKKFSEEPVARLLLPCRVPFGFHGAYVYDQ*

>Mapoly0012s0198.1
MASVASTTFRCLGNTHGTSQCGYHHAVRYAAVVPQPSERRIIRQKSKSSKKQIQKIQPQNKIHPSETSLFDVEQWEINDVATT
DGRRNVPGTHYSEYSAGLDRNSVRVLVQLKKWFQEQKETVEVAGKQLLSAYQLAMTSIVDQLFVPSDEPVPFIKGNFAPVDEIVEKVRCHVLEGHIPEDF
PPGCFIRNGPNPRFGAYQNLDSPLLGGKTYYNWFEGEGMLHATYIEKDGSIWYKNKYVETDSFKMEKELGKRVYLPTMDEKSTPGLRFNRIINLIRYGAP
QRNPGNTSVFQHAGHVVAAAEGAKAYEINISDLSTKGEYNCDGQWNRRFFGPHPKVHPDTGELVVFGFDIIPPYYVLGVLSGDGKKFANKVDLGMDRLVL
MHDIGITERHAILYDFPVMMDLANMLVNGGSIVSFDPTKYSRLGVLPLTGNSKSIKWFDVETACISHHCNSYQDGDEIVVHGLCTQLIQLVAVPAKFDKV
EWYSRGMTLDTENYFETKDPSVDGLLYEHLHEWRLNLRTGAVVERNITQNKFPLELPKINDRFNGKKYNYIYACSEDLEASKAVGYPMFKKLVKIDVSPA
GNHMAIFHDVGENSFCSEPVFVARPGSLQEDDGWIVTYVHNESTNVSDMIIVDAQRFEEKPVARIRLPHRVPYGFHGAYISQ*

>Mapoly0012s0197.2
MASIASTTFRCLGNTPGTSQCGYHHAVTFAAVVPQPPERRIIHQKSKSSKKQVQKIQPQSTPHSSEISSFDPEQWELNAVTNS
DGRRNFPGIHSSEYPTGLDRVSERVSEQMKRWFLEQRQIGQMVGKRMLSAYQVAMTSVVDQLFIPSDKPVPFIKGNFAPVDEVVEKVRCEVVDGHVPQDF
PPGCYIRNGPNAKFGASQNLDSPLLGGTTYYSWFEGEGMLHGTYIEKDGSIWYMNRYVETDSFKMEKELGRKVYLPTMDEKSTPGLRFNRMINLVRYGAP
QSNPGNTSVFQHAGHVVAAAEGAKAYEINISDLSTKGEYNCNGQWNRRFFGPHPKVHPDTGELVVFGFDIFPPYYVLGVLSGDGKKFTNKVDLGMDRLVL
MHDIGITDRHAILYDFPVMMDLANMLVNGGSIVSFDPTKHSRLGVLPLTGSSKSIKWFDVETACISHHCNSYQDGDEIVVHGLCTQLIQLVAVPARFDKI
EWYSRGMTLNADNNFATKDPSIDGLLYEHLHEWRLNLKTGAVVERNMTQNKFPLELPRINDRVNGKKYNYFYACSEDLEASKAVGFPMFRYLVKVDVSPA
GNSLAQFHDVGENTFCSEPVFVARPGSLQEDDGWIVTYVHNESTNLSDMIIVDAQRFEEKPVARIRLPHRVPYGFHGAYISY*

>Mapoly0012s0197.1
MASIASTTFRCLGNTPGTSQCGYHHAVTFAAVVPQPPERRIIHQKSKSSKKQVQKIQPQSTPHSSEISSFDPEQWELNAVTNS
DGRRNFPGIHSSEYPTGLDRVSERVSEQMKRWFLEQRQIGQMVGKRMLSAYQVAMTSVVDQLFIPSDKPVPFIKGNFAPVDEVVEKVRCEVVDGHVPQDF
PPGCYIRNGPNAKFGASQNLDSPLLGGTTYYSWFEGEGMLHGTYIEKDGSIWYMNRYVETDSFKMEKELGRKVYLPTMDEKSTPGLRFNRMINLVRYGAP
QSNPGNTSVFQHAGHVVAAAEGAKAYEINISDLSTKGEYNCNGQWNRRFFGPHPKVHPDTGELVVFGFDIFPPYYVLGVLSGDGKKFTNKVDLGMDRLVL
MHDIGITDRHAILYDFPVMMDLANMLVNGGSIVSFDPTKHSRLGVLPLTGSSKSIKWFDVETACISHHCNSYQDGDEIVVHGLCTQLIQLVAVPARFDKI
EWYSRGMTLNADNNFATKDPSIDGLLYEHLHEWRLNLKTGAVVERNMTQNKFPLELPRINDRVNGKKYNYFYACSEDLEASKAVGFPMFRYLVKVDVSPA
GNSLAQFHDVGENTFCSEPVFVARPGSLQEDDGWIVTYVHNESTNLSDMIIVDAQRFEEKPVARIRLPHRVPYGFHGAYISY*

>Mapoly0149s0036.1
MTSSMGFLSLAQGRPLPVPTATAAAVDSHSSSARFPGLAQPKIFNYRSRPNSKSDCPKSRQDLHTVRATLATSRPSSSKGGGE
GSVCSPPESTSVAVEDSPSQRQLDLDLRSTLSSRKGERFEEKVLPPAATADVESPLSAAKGIRAPQQQQRRRREDYNNSPSAPAAAGRGFFKTLANNLCN
GLEDIIRRGENPPAHADPKNSVMNENTYFAPIPDETPVYRDLEVTGELPACMEGVYLRTGPNPQLTPSGGYCFFDGDGMLHSVRIKDGKASYCARFVRTS
RFEQERAAQQPLFIKPFGELHGMSGIARMLLFGLRASLGLVDVSRGWGAANTGLTFFDKHLLAMSEDDLPYIIRVKEDGDLETLGRYDLNGQLSRAMTSH
PKVDPVTGELFSITSDFGAAPYLKYFVVSPDGVKGPDVPINIKEPMIAHDFAVTENYAVLPDLDLVISMNSMVLGGAAIGFDKGKVSRLGVLPRYATDDE
QIQWFELPESFSFHYWTAWEEGDEIVLTGSILVPAEKFFTTQRLDLRYELTEIRLNRATGVASKRALVPELNLESGQINQRFYGRKCRYVYFGLLEALPT
WVRLTGVAKIDLEAAMENSVDSSSGPVVGIRDFIQEGCLGSEPFFVPRTADPDAAEDDGYLVTYVHHEATGLSELLILDARSPTLETVASVKLPARVPYG
LHGIFVSEETLSKQEY*

>Mapoly0075s0089.1
MALLIAGSVHKVKSDLLADLKANQPFLKDHQRNPIGTSIHVNGGDPVYRRPKPARTSCSAQLRVEDVGGLKRRSKNPDKSLLS
FPSVDLGDTSSDERDPFAFQDYQFLFRCQREEVNPVPLEVVEGQLPVDLQGNYYLQGPGILSDDHGSRVSPLDGHGYVRKFSFKEGILEFSAKYVGTEAC
KQEFNEEKKSWKFTYRGPFSLLKKGARLGNMKVMKNVANTSVFEWAGKLMCLYEGGQPYEMDPTSLDTVGLLNMCRDTKNIDDLTAYLSSKVKRATEKVW
DAELLVNTVKKAWMAMAATVLHHILRGMFSMPEERMLAHVKIDKKRQRLIAITFRPEDMLLPKSSLTVYEFDRCMNLLQKLRFTINDHIMIHDWNLTENH
YVIIANRVKLNSFNELGAAMTGFAPMINAIALNDSLPYTPLYLLPRTPPSESSKPARNWRVPIRIPRQFWFIHASNAFEEKTSDDRTRILIDGSASSYQW
FNFTRMFGYNSDKKKLDPSVMNDADATEPEIGKKAAMRLMRTTVTLPGATEDIDAEPECDFQNFKNCPWSCDFPSVNPALITVKHRYTYVAAASGTRKRL
QHFPFDTVAKVSGPEAHDSVSTWWAGERSFVGEPVFVKRLNAPEPGEAGFVEDAGYLIVVQHSAMEELCYLVVLDAQLIGTEGALVARLRVPKAYTFPMG
FHSAWEDSSRGDSSLRQCSRQ*
