# Supplementary material for: Evolutionary Origin of the Carotenoid Cleavage Oxygenase Family in Plants and Expression of Pepper Genes in Response to Abiotic Stresses
Source: Front Plant Sci. 2022 Jan 21;12:792832. doi: 10.3389/fpls.2021.792832 (PMC8814583; doi:10.3389/fpls.2021.792832)
Supplement: Supplementary file 1 [file Data_Sheet_1.ZIP › CCO/Physcomitrella patens v3.3.txt]

>Pp3c22_6380V3.14
MASKIIMEDSRKSTKPLPWADKFCDYIERGILWFFDDYNSKKTNYWIKNNYAPADEHDPATNLHVVGTIPECMNGEFLRVGPNP
KFQPVASYHWFDGDGMIHGLKIKDGNATYVSRYVKTSRLQQEEKYGAAKFLKMGDLRGPKGMLYIRLHKLRARLGVIDLSRGAGTGNTALIYHNKKLLAL
NEGDKPYAMRVLEDGDLETLGRVDYGGKLQHPFTAHPKVDPITGEMFTFGYEIDKSPPQITYRVISKDGIMQDPVCIHLPQIVMMHDFAITENYAIFMDL
PLLMDGESMMKGNFFIKFDETKEARLGVLPRYATNESQLRWFTIPVCFIFHNANAWEEGDEIVLHSCRMEEINLTTAADGFKENERISQPKLFEFRINLK
TGEVRQKQLSVLVVDFPRVNEEYMGRKTQYMYGAIMDKESKMVGVGKFDLLKEPEVNPKSLEEGGDIEGVFLYGPGRFGGEAIFVPRNPGRDGPEDDGYL
IVFVHDEIKDKSEVVIIDAKAMAADPVAVVSMPTRVPYGFHAFFVTEEQLKNQS*

>Pp3c22_6380V3.1
MASKIIMEDSRKSTKPLPWADKFCDYIERGILWFFDDYNSKKTNYWIKNNYAPADEHDPATNLHVVGTIPECMNGEFLRVGPNPK
FQPVASYHWFDGDGMIHGLKIKDGNATYVSRYVKTSRLQQEEKYGAAKFLKMGDLRGPKGMLYIRLHKLRARLGVIDLSRGAGTGNTALIYHNKKLLALN
EGDKPYAMRVLEDGDLETLGRVDYGGKLQHPFTAHPKVDPITGEMFTFGYEIDKSPPQITYRVISKDGIMQDPVCIHLPQIVMMHDFAITENYAIFMDLP
LLMDGESMMKGNFFIKFDETKEARLGVLPRYATNESQLRWFTIPVCFIFHNANAWEEGDEIVLHSCRMEEINLTTAADGFKENERISQPKLFEFRINLKT
GEVRQKQLSVLVVDFPRVNEEYMGRKTQYMYGAIMDKESKMVGVGKFDLLKEPEVNPKSLEEGGDIEGVFLYGPGRFGGEAIFVPRNPGRDGPEDDGYLI
VFVHDEIKDKSEVVIIDAKAMAADPVAVVSMPTRVPYGFHAFFVTEEQLKNQS*

>Pp3c22_6380V3.2
MASKIIMEDSRKSTKPLPWADKFCDYIERGILWFFDDYNSKKTNYWIKNNYAPADEHDPATNLHVVGTIPECMNGEFLRVGPNPK
FQPVASYHWFDGDGMIHGLKIKDGNATYVSRYVKTSRLQQEEKYGAAKFLKMGDLRGPKGMLYIRLHKLRARLGVIDLSRGAGTGNTALIYHNKKLLALN
EGDKPYAMRVLEDGDLETLGRVDYGGKLQHPFTAHPKVDPITGEMFTFGYEIDKSPPQITYRVISKDGIMQDPVCIHLPQIVMMHDFAITENYAIFMDLP
LLMDGESMMKGNFFIKFDETKEARLGVLPRYATNESQLRWFTIPVCFIFHNANAWEEGDEIVLHSCRMEEINLTTAADGFKENERISQPKLFEFRINLKT
GEVRQKQLSVLVVDFPRVNEEYMGRKTQYMYGAIMDKESKMVGVGKFDLLKEPEVNPKSLEEGGDIEGVFLYGPGRFGGEAIFVPRNPGRDGPEDDGYLI
VFVHDEIKDKSEVVIIDAKAMAADPVAVVSMPTRVPYGFHAFFVTEEQLKNQS*

>Pp3c22_6380V3.5
MASKIIMEDSRKSTKPLPWADKFCDYIERGILWFFDDYNSKKTNYWIKNNYAPADEHDPATNLHVVGTIPECMNGEFLRVGPNPK
FQPVASYHWFDGDGMIHGLKIKDGNATYVSRYVKTSRLQQEEKYGAAKFLKMGDLRGPKGMLYIRLHKLRARLGVIDLSRGAGTGNTALIYHNKKLLALN
EGDKPYAMRVLEDGDLETLGRVDYGGKLQHPFTAHPKVDPITGEMFTFGYEIDKSPPQITYRVISKDGIMQDPVCIHLPQIVMMHDFAITENYAIFMDLP
LLMDGESMMKGNFFIKFDETKEARLGVLPRYATNESQLRWFTIPVCFIFHNANAWEEGDEIVLHSCRMEEINLTTAADGFKENERISQPKLFEFRINLKT
GEVRQKQLSVLVVDFPRVNEEYMGRKTQYMYGAIMDKESKMVGVGKFDLLKEPEVNPKSLEEGGDIEGVFLYGPGRFGGEAIFVPRNPGRDGPEDDGYLI
VFVHDEIKDKSEVVIIDAKAMAADPVAVVSMPTRVPYGFHAFFVTEEQLKNQS*

>Pp3c22_6380V3.4
MASKIIMEDSRKSTKPLPWADKFCDYIERGILWFFDDYNSKKTNYWIKNNYAPADEHDPATNLHVVGTIPECMNGEFLRVGPNPK
FQPVASYHWFDGDGMIHGLKIKDGNATYVSRYVKTSRLQQEEKYGAAKFLKMGDLRGPKGMLYIRLHKLRARLGVIDLSRGAGTGNTALIYHNKKLLALN
EGDKPYAMRVLEDGDLETLGRVDYGGKLQHPFTAHPKVDPITGEMFTFGYEIDKSPPQITYRVISKDGIMQDPVCIHLPQIVMMHDFAITENYAIFMDLP
LLMDGESMMKGNFFIKFDETKEARLGVLPRYATNESQLRWFTIPVCFIFHNANAWEEGDEIVLHSCRMEEINLTTAADGFKENERISQPKLFEFRINLKT
GEVRQKQLSVLVVDFPRVNEEYMGRKTQYMYGAIMDKESKMVGVGKFDLLKEPEVNPKSLEEGGDIEGVFLYGPGRFGGEAIFVPRNPGRDGPEDDGYLI
VFVHDEIKDKSEVVIIDAKAMAADPVAVVSMPTRVPYGFHAFFVTEEQLKNQS*

>Pp3c22_6380V3.3
MASKIIMEDSRKSTKPLPWADKFCDYIERGILWFFDDYNSKKTNYWIKNNYAPADEHDPATNLHVVGTIPECMNGEFLRVGPNPK
FQPVASYHWFDGDGMIHGLKIKDGNATYVSRYVKTSRLQQEEKYGAAKFLKMGDLRGPKGMLYIRLHKLRARLGVIDLSRGAGTGNTALIYHNKKLLALN
EGDKPYAMRVLEDGDLETLGRVDYGGKLQHPFTAHPKVDPITGEMFTFGYEIDKSPPQITYRVISKDGIMQDPVCIHLPQIVMMHDFAITENYAIFMDLP
LLMDGESMMKGNFFIKFDETKEARLGVLPRYATNESQLRWFTIPVCFIFHNANAWEEGDEIVLHSCRMEEINLTTAADGFKENERISQPKLFEFRINLKT
GEVRQKQLSVLVVDFPRVNEEYMGRKTQYMYGAIMDKESKMVGVGKFDLLKEPEVNPKSLEEGGDIEGVFLYGPGRFGGEAIFVPRNPGRDGPEDDGYLI
VFVHDEIKDKSEVVIIDAKAMAADPVAVVSMPTRVPYGFHAFFVTEEQLKNQS*

>Pp3c22_6380V3.7
MYEWRIFAGWSKSQIPASCFISLCRFDGDGMIHGLKIKDGNATYVSRYVKTSRLQQEEKYGAAKFLKMGDLRGPKGMLYIRLHKL
RARLGVIDLSRGAGTGNTALIYHNKKLLALNEGDKPYAMRVLEDGDLETLGRVDYGGKLQHPFTAHPKVDPITGEMFTFGYEIDKSPPQITYRVISKDGI
MQDPVCIHLPQIVMMHDFAITENYAIFMDLPLLMDGESMMKGNFFIKFDETKEARLGVLPRYATNESQLRWFTIPVCFIFHNANAWEEGDEIVLHSCRME
EINLTTAADGFKENERISQPKLFEFRINLKTGEVRQKQLSVLVVDFPRVNEEYMGRKTQYMYGAIMDKESKMVGVGKFDLLKEPEVNPKSLEEGGDIEGV
FLYGPGRFGGEAIFVPRNPGRDGPEDDGYLIVFVHDEIKDKSEVVIIDAKAMAADPVAVVSMPTRVPYGFHAFFVTEEQLKNQS*


>Pp3c22_6380V3.8
MYEWRIFAGWSKSQIPASCFISLCRFDGDGMIHGLKIKDGNATYVSRYVKTSRLQQEEKYGAAKFLKMGDLRGPKGMLYIRLHKL
RARLGVIDLSRGAGTGNTALIYHNKKLLALNEGDKPYAMRVLEDGDLETLGRVDYGGKLQHPFTAHPKVDPITGEMFTFGYEIDKSPPQITYRVISKDGI
MQDPVCIHLPQIVMMHDFAITENYAIFMDLPLLMDGESMMKGNFFIKFDETKEARLGVLPRYATNESQLRWFTIPVCFIFHNANAWEEGDEIVLHSCRME
EINLTTAADGFKENERISQPKLFEFRINLKTGEVRQKQLSVLVVDFPRVNEEYMGRKTQYMYGAIMDKESKMVGVGKFDLLKEPEVNPKSLEEGGDIEGV
FLYGPGRFGGEAIFVPRNPGRDGPEDDGYLIVFVHDEIKDKSEVVIIDAKAMAADPVAVVSMPTRVPYGFHAFFVTEEQLKNQS*

>Pp3c22_6380V3.11
MYEWRIFAGWSKSQIPASCFISLCRFDGDGMIHGLKIKDGNATYVSRYVKTSRLQQEEKYGAAKFLKMGDLRGPKGMLYIRLHK
LRARLGVIDLSRGAGTGNTALIYHNKKLLALNEGDKPYAMRVLEDGDLETLGRVDYGGKLQHPFTAHPKVDPITGEMFTFGYEIDKSPPQITYRVISKDG
IMQDPVCIHLPQIVMMHDFAITENYAIFMDLPLLMDGESMMKGNFFIKFDETKEARLGVLPRYATNESQLRWFTIPVCFIFHNANAWEEGDEIVLHSCRM
EEINLTTAADGFKENERISQPKLFEFRINLKTGEVRQKQLSVLVVDFPRVNEEYMGRKTQYMYGAIMDKESKMVGVGKFDLLKEPEVNPKSLEEGGDIEG
VFLYGPGRFGGEAIFVPRNPGRDGPEDDGYLIVFVHDEIKDKSEVVIIDAKAMAADPVAVVSMPTRVPYGFHAFFVTEEQLKNQS*

>Pp3c22_6380V3.10
MYEWRIFAGWSKSQIPASCFISLCRFDGDGMIHGLKIKDGNATYVSRYVKTSRLQQEEKYGAAKFLKMGDLRGPKGMLYIRLHK
LRARLGVIDLSRGAGTGNTALIYHNKKLLALNEGDKPYAMRVLEDGDLETLGRVDYGGKLQHPFTAHPKVDPITGEMFTFGYEIDKSPPQITYRVISKDG
IMQDPVCIHLPQIVMMHDFAITENYAIFMDLPLLMDGESMMKGNFFIKFDETKEARLGVLPRYATNESQLRWFTIPVCFIFHNANAWEEGDEIVLHSCRM
EEINLTTAADGFKENERISQPKLFEFRINLKTGEVRQKQLSVLVVDFPRVNEEYMGRKTQYMYGAIMDKESKMVGVGKFDLLKEPEVNPKSLEEGGDIEG
VFLYGPGRFGGEAIFVPRNPGRDGPEDDGYLIVFVHDEIKDKSEVVIIDAKAMAADPVAVVSMPTRVPYGFHAFFVTEEQLKNQS*

>Pp3c22_6380V3.9
MYEWRIFAGWSKSQIPASCFISLCRFDGDGMIHGLKIKDGNATYVSRYVKTSRLQQEEKYGAAKFLKMGDLRGPKGMLYIRLHKL
RARLGVIDLSRGAGTGNTALIYHNKKLLALNEGDKPYAMRVLEDGDLETLGRVDYGGKLQHPFTAHPKVDPITGEMFTFGYEIDKSPPQITYRVISKDGI
MQDPVCIHLPQIVMMHDFAITENYAIFMDLPLLMDGESMMKGNFFIKFDETKEARLGVLPRYATNESQLRWFTIPVCFIFHNANAWEEGDEIVLHSCRME
EINLTTAADGFKENERISQPKLFEFRINLKTGEVRQKQLSVLVVDFPRVNEEYMGRKTQYMYGAIMDKESKMVGVGKFDLLKEPEVNPKSLEEGGDIEGV
FLYGPGRFGGEAIFVPRNPGRDGPEDDGYLIVFVHDEIKDKSEVVIIDAKAMAADPVAVVSMPTRVPYGFHAFFVTEEQLKNQS*

>Pp3c21_12920V3.2
MDTGMASSYLTTSLFPGSNIPSLSKSTVSLPFPLQLFGAHGMAEVHWRRGLSVAASTQNPSPWVAEPDVKEGDRERDDGYGAGS
LNHVYYNPKKVEFRRPKVGSWAASVCDFVERAVVWAFDAGLSDKKAYLLFDNYAPVEELGPVGDLPIIGTIPECLNGEFVRVGPNPRLKPISGYHWFDGD
GMMHGLNIKDGKATYVARFVKTSRLQQEEYYGAAKFLKIGQLKGLRGLFYIAVEKLRLSLGVLDESNGLYGGNTAFVYHNNRLLALHEIDKPYAIRVLDD
GDLQTMGLQDYEQRLGHSFTAHPKIDSTTGELFMFAYQEKVPYLIYRVISKNGTLREPVPITIPECVMMHDFAITENYALFMDLPLRFNPTGLPKGEFIF
KFDPSKESRFGILPRYATDESQIRWCKIPTCFIFHNANAWEEGDEVVLITCRMPGIELDLELEFKKEKAWSVFSKLFEFRMNLKTGEVKQRQLSSLSTDF
PRINEEYTGRKTRFVYCGVFDELNRVIGVVKYDLDEEPCLTTGDLQKGGNVAGVFSLGPGRSGSEAIFVPLKRGMEGPEDDGYLILFVYDENKGTSEAVI
IDAKTMAADPVATVKLPRRVPYGFHAHFVSQEQLMQQA*

>Pp3c21_12920V3.3
MDTGMASSYLTTSLFPGSNIPSLSKSTVSLPFPLQLFGAHGMAEVHWRRGLSVAASTQNPSPWVAEPDVKEGDRERDDGYGAGS
LNHVYYNPKKVEFRRPKVGSWAASVCDFVERAVVWAFDAGLSDKKAYLLFDNYAPVEELGPVGDLPIIGTIPECLNGEFVRVGPNPRLKPISGYHWFDGD
GMMHGLNIKDGKATYVARFVKTSRLQQEEYYGAAKFLKIGQLKGLRGLFYIAVEKLRLSLGVLDESNGLYGGNTAFVYHNNRLLALHEIDKPYAIRVLDD
GDLQTMGLQDYEQRLGHSFTAHPKIDSTTGELFMFAYQEKVPYLIYRVISKNGTLREPVPITIPECVMMHDFAITENYALFMDLPLRFNPTGLPKGEFIF
KFDPSKESRFGILPRYATDESQIRWCKIPTCFIFHNANAWEEGDEVVLITCRMPGIELDLELEFKKEKAWSVFSKLFEFRMNLKTGEVKQRQLSSLSTDF
PRINEEYTGRKTRFVYCGVFDELNRVIGVVKYDLDEEPCLTTGDLQKGGNVAGVFSLGPGRSGSEAIFVPLKRGMEGPEDDGYLILFVYDENKGTSEAVI
IDAKTMAADPVATVKLPRRVPYGFHAHFVSQEQLMQQA*

>Pp3c21_12920V3.1
MDTGMASSYLTTSLFPGSNIPSLSKSTVSLPFPLQLFGAHGMAEVHWRRGLSVAASTQNPSPWVAEPDVKEGDRERDDGYGAGS
LNHVYYNPKKVEFRRPKVGSWAASVCDFVERAVVWAFDAGLSDKKAYLLFDNYAPVEELGPVGDLPIIGTIPECLNGEFVRVGPNPRLKPISGYHWFDGD
GMMHGLNIKDGKATYVARFVKTSRLQQEEYYGAAKFLKIGQLKGLRGLFYIAVEKLRLSLGVLDESNGLYGGNTAFVYHNNRLLALHEIDKPYAIRVLDD
GDLQTMGLQDYEQRLGHSFTAHPKIDSTTGELFMFAYQEKVPYLIYRVISKNGTLREPVPITIPECVMMHDFAITENYALFMDLPLRFNPTGLPKGEFIF
KFDPSKESRFGILPRYATDESQIRWCKIPTCFIFHNANAWEEGDEVVLITCRMPGIELDLELEFKKEKAWSVFSKLFEFRMNLKTGEVKQRQLSSLSTDF
PRINEEYTGRKTRFVYCGVFDELNRVIGVVKYDLDEEPCLTTGDLQKGGNVAGVFSLGPGRSGSEAIFVPLKRGMEGPEDDGYLILFVYDENKGTSEAVI
IDAKTMAADPVATVKLPRRVPYGFHAHFVSQEQLMQQA*

>Pp3c25_4816V3.1
MGCIAKVGSNSRIRPTQGCFPGFKKQEEDGHRRPQAVASRRAKAVEFPKLFAEKLMPSEPSTTRLQPLAPKTRHLNFAQKIADKV
IEAVEKNLENLHLGNREPLPSTVDPHVQLEGNFFPVEESPAHHNLEVEGNLPECLEGVYVRNGPNPQFFPTGRHHLFDGDGMLHAVSFNGGSVSYACRYT
RTYRFMEEEKHGRAFFPKPIGELHGYGGVAKLMMYWARSLFGILDASQGMGMANAGLVYFNSRLLAISEDDLPVEVRITEDNDIETVGRYDFHGQLTHSM
IAHPKIDPHTGELFSLSYNVLSAPYLKYLIFSADGEKKAEVPVALPEAAMTHDFAITENFVVIPDQQIVFRLKEMLTGGSPVVLDPKKTPRFGVMPKYAT
SEDELKWIGVPDCFFFHLYNAWEEGDEVVVIGSSMTPADIIFKTSEVPRAILTEVRLNRRTGTSTKRELAELNLEVGKMNPQFVGVKTQYMYLAIVEPWP
KVSGIAKVDLQSGQVVARHNYGTHRYGGEPVFVPRTSDPSAPEDDGFLLAFCHNEDSGESQLLVLDAATPTLEQVASVSLPSRVPYGFHGAFIPAADLLH
*

>Pp3c25_4810V3.1
MGCIAKVGSNSRIRPTQGCFPGFKKQEEDGHRRPQAVASRRAKAVEFPKLFAEKLMPSEPSTTRLQPLAPKTRHLNFAQKIADKV
IEAVEKNLENLHLGNREPLPSTVDPHVQLEGNFFPVEESPAHHNLEVEGNLPECLEGVYVRNGPNPQFFPTGRHHLFDGDGMLHAVSFNGGSVSYACRYT
RTYRFMEEEKHGRAFFPKPIGELHGYGGVAKLMMYWARSLFGILDASQGMGMANAGLVYFNSRLLAISEDDLPVEVRITEDNDIETVGRYDFHGQLTHSM
IAHPKIDPHTGELFSLSYNVLSAPYLKYLIFSADGEKKAEVPVALPEAAMTHDFAITENFVVIPDQQIVFRLKEMLTGGSPVVLDPKKTPRFGVMPKYAT
SEDELKWIGVPDCFFFHLYNAWEEGDEVVVIGSSMTPADIIFKTSEVPRAILTEVRLNRRTGTSTKRELAELNLEVGKMNPQFVGVKTQYMYLAIVEPWP
KVSGIAKVDLQSGQVVARHNYGTHRYGGEPVFVPRTSDPSAPEDDGFLLAFCHNEDSGESQLLVLDAATPTLEQVASVSLPSRVPYGFHGAFIPAADLLH
*

>Pp3c22_6380V3.12
MIHGLKIKDGNATYVSRYVKTSRLQQEEKYGAAKFLKMGDLRGPKGMLYIRLHKLRARLGVIDLSRGAGTGNTALIYHNKKLLA
LNEGDKPYAMRVLEDGDLETLGRVDYGGKLQHPFTAHPKVDPITGEMFTFGYEIDKSPPQITYRVISKDGIMQDPVCIHLPQIVMMHDFAITENYAIFMD
LPLLMDGESMMKGNFFIKFDETKEARLGVLPRYATNESQLRWFTIPVCFIFHNANAWEEGDEIVLHSCRMEEINLTTAADGFKENERISQPKLFEFRINL
KTGEVRQKQLSVLVVDFPRVNEEYMGRKTQYMYGAIMDKESKMVGVGKFDLLKEPEVNPKSLEEGGDIEGVFLYGPGRFGGEAIFVPRNPGRDGPEDDGY
LIVFVHDEIKDKSEVVIIDAKAMAADPVAVVSMPTRVPYGFHAFFVTEEQLKNQS*

>Pp3c16_17210V3.1
MACIAKVGGSSRIRPTQGSFPEFKKGVGDSHRQAQEVAGRKAGVVDFPKLFVERPAAAETCRERSLSFESKTKHLNFAQRIADK
VITVVEKGLENLHWGEHEPLPSTVDPHVQLEGNFSPVDESPARHNLKVEGNLPDCLEGVYVRNGPNPQIFPTGRHHLFDGDGMLHAVSFNQGLVSYACRY
TRTYRFMEEEKHGRAFFPKPIGELHGYGGVARLMVYWARSLFGILDASQGMGMANAGLVYFNKRLLAISEDDLPVEVRITEDNDIVTVGRYDFHGQLTHS
MIAHPKIDPHTGELFSLSYNVLSAPYLKYLIFSADGEKKAEVPVTLDEAAMTHDFAITENFVVIPDQEIVFRLKEMLTGGSPVVLDPKKTPRFGVMPKYS
TSEEELQWIDVPGCFFFHLYNAWEDGDEVVVIGSSMTPADIIFKTSEVPRAILTEVRLNRRMATSTKRELADLNLEVGKMNPQFVGVKTQFIYLAIVEPW
PKVSGIAKVDLQSGQVVARHDYGTDRYGGEPVFVPRTSDSNAAEDDGFLLAFCHNEASGESELLVLDAATPSLEPVASVKLPSRVPYGFHGAFIPAADLL
H*

>Pp3c16_17210V3.2
MACIAKVGGSSRIRPTQGSFPEFKKGVGDSHRQAQEVAGRKAGVVDFPKLFVERPAAAETCRERSLSFESKTKHLNFAQRIADK
VITVVEKGLENLHWGEHEPLPSTVDPHVQLEGNFSPVDESPARHNLKVEGNLPDCLEGVYVRNGPNPQIFPTGRHHLFDGDGMLHAVSFNQGLVSYACRY
TRTYRFMEEEKHGRAFFPKPIGELHGYGGVARLMVYWARSLFGILDASQGMGMANAGLVYFNKRLLAISEDDLPVEVRITEDNDIVTVGRYDFHGQLTHS
MIAHPKIDPHTGELFSLSYNVLSAPYLKYLIFSADGEKKAEVPVTLDEAAMTHDFAITENFVVIPDQEIVFRLKEMLTGGSPVVLDPKKTPRFGVMPKYS
TSEEELQWIDVPGCFFFHLYNAWEDGDEVVVIGSSMTPADIIFKTSEVPRAILTEVRLNRRMATSTKRELADLNLEVGKMNPQFVGVKTQFIYLAIVEPW
PKVSGIAKVDLQSGQVVARHDYGTDRYGGEPVFVPRTSDSNAAEDDGFLLAFCHNEASGESELLVLDAATPSLEPVASVKLPSRVPYGFHGAFIPAADLL
H*

>Pp3c22_6380V3.13
MASKIIMEDSRKSTKPLPWADKFCDYIERGILWFFDDYNSKKTNYWIKNNYAPADEHDPATNLHVVGTIPECMNGEFLRVGPNP
KFQPVASYHWFDGDGMIHGLKIKDGNATYVSRYVKTSRLQQEEKYGAAKFLKMGDLRGPKGMLYIRLHKLRARLGVIDLSRGAGTGNTALIYHNKKLLAL
NEGDKPYAMRVLEDGDLETLGRVDYGGKLQHPFTAHPKVDPITGEMFTFGYEIDKSPPQITYRVISKDGIMQDPVCIHLPQIVMMHDFAITENYAIFMDL
PLLMDGESMMKGNFFIKFDETKEARLGVLPRYATNESQLRWFTIPVCFIFHNANAWEEGDEIVLHSCRMEEINLTTAADGFKENERISQPKLFEFRINLK
TGEVRQKQLSVLVVDFPRVNEEYMGRKTQYMYGAIMDKESKMVGVGKFDLLKEPEVNPKSLEEGGDIEGVFLYGPGRFGGEAIFVPRNPGRDGPEDDGYL
IVFVHDEIKEYDTNHL*

>Pp3c21_12920V3.4
MDTGMASSYLTTSLFPGSNIPSLSKSTVSLPFPLQLFGAHGMAEVHWRRGLSVAASTQNPSPWVAEPDVKEGDRERDDGYGAGS
LNHVYYNPKKVEFRRPKVGSWAASVCDFVERAVVWAFDAGLSDKKAYLLFDNYAPVEELGPVGDLPIIGTIPECLNGEFVRVGPNPRLKPISGYHWFDGD
GMMHGLNIKDGKATYVARFVKTSRLQQEEYYGAAKFLKIGQLKGLRGLFYIAVEKLRLSLGVLDESNGLYGGNTAFVYHNNRLLALHEIDKPYAIRVLDD
GDLQTMGLQDYEQRLGHSFTAHPKIDSTTGELFMFAYQEKVPYLIYRVISKNGTLREPVPITIPECVMMHDFAITENYALFMDLPLRFNPTGLPKGEFIF
KFDPSKESRFGILPRYATDESQIRWSNAWEEGDEVVLITCRMPGIELDLELEFKKEKAWSVFSKLFEFRMNLKTGEVKQRQLSSLSTDFPRINEEYTGRK
TRFVYCGVFDELNRVIGVVKYDLDEEPCLTTGDLQKGGNVAGVFSLGPGRSGSEAIFVPLKRGMEGPEDDGYLILFVYDENKGTSEAVIIDAKTMAADPV
ATVKLPRRVPYGFHAHFVSQEQLMQQA*

>Pp3c18_17950V3.2
MAESLSPSRHIGAVGAQELPQLVGGSRDSLASSSGHGLRLQRRVSVSRPSLLPCLRRKSGVDHRHKHTTITAVGTSKWKDPVSD
PEIRLPEGITSIPSLIPSWRKKDENRSNKQKVVVRRSLINWAALFCDFLEKMIYETAKGSTSKQEWNYYLSASFAPVSERAPTTALRIIGTIPECMFGEF
FRVGPNPRFEALGGYHWFDGDGMIHGLHLSEGKATYVVRYVRTSRLQQEERYGAPKFWKVGDMKGVKGYFCIALENLRRSLGVLNVSSGYAGTGNTSLVF
HNKKLLALHERDKPYRIKVLEDGDLVTVGLEDFDKRLQHSFAAHPKIDPVTGEMFFFGYHSESSDLIYRTVSKEGVLRDPVLIKLPTTTITHDFAITENY
AILMDLPLVLDPLGMAQGGFIFRFDPNKESRLGVLPRYATDDSQIRWFTIPTCYILHTVAAWEEEDEIILICCRTDGIDLNPDFGVERKNKAYGDSYGSP
TLYEYRMNFKNGHVHQRQLSNLSIEFPTINPHYVGRKTRYTYCGVVDNELDLMSGIVKYDLYLDPSTTDTAVDDKTKGNNCTVFHFGPNCYASDTIFVPN
NRGMANDAAEDDGFLISFVQDLNTGKSEAIIIDAKTMGPTPVAVVELPGRIPKGFHAYFVTQEQLQQQA*

>Pp3c18_17950V3.3
MAESLSPSRHIGAVGAQELPQLVGGSRDSLASSSGHGLRLQRRVSVSRPSLLPCLRRKSGVDHRHKHTTITAVGTSKWKDPVSD
PEIRLPEGITSIPSLIPSWRKKDENRSNKQKVVVRRSLINWAALFCDFLEKMIYETAKGSTSKQEWNYYLSASFAPVSERAPTTALRIIGTIPECMFGEF
FRVGPNPRFEALGGYHWFDGDGMIHGLHLSEGKATYVVRYVRTSRLQQEERYGAPKFWKVGDMKGVKGYFCIALENLRRSLGVLNVSSGYAGTGNTSLVF
HNKKLLALHERDKPYRIKVLEDGDLVTVGLEDFDKRLQHSFAAHPKIDPVTGEMFFFGYHSESSDLIYRTVSKEGVLRDPVLIKLPTTTITHDFAITENY
AILMDLPLVLDPLGMAQGGFIFRFDPNKESRLGVLPRYATDDSQIRWFTIPTCYILHTVAAWEEEDEIILICCRTDGIDLNPDFGVERKNKAYGDSYGSP
TLYEYRMNFKNGHVHQRQLSNLSIEFPTINPHYVGRKTRYTYCGVVDNELDLMSGIVKYDLYLDPSTTDTAVDDKTKGNNCTVFHFGPNCYASDTIFVPN
NRGMANDAAEDDGFLISFVQDLNTGKSEAIIIDAKTMGPTPVAVVELPGRIPKGFHAYFVTQEQLQQQA*

>Pp3c18_17950V3.1
MAESLSPSRHIGAVGAQELPQLVGGSRDSLASSSGHGLRLQRRVSVSRPSLLPCLRRKSGVDHRHKHTTITAVGTSKWKDPVSD
PEIRLPEGITSIPSLIPSWRKKDENRSNKQKVVVRRSLINWAALFCDFLEKMIYETAKGSTSKQEWNYYLSASFAPVSERAPTTALRIIGTIPECMFGEF
FRVGPNPRFEALGGYHWFDGDGMIHGLHLSEGKATYVVRYVRTSRLQQEERYGAPKFWKVGDMKGVKGYFCIALENLRRSLGVLNVSSGYAGTGNTSLVF
HNKKLLALHERDKPYRIKVLEDGDLVTVGLEDFDKRLQHSFAAHPKIDPVTGEMFFFGYHSESSDLIYRTVSKEGVLRDPVLIKLPTTTITHDFAITENY
AILMDLPLVLDPLGMAQGGFIFRFDPNKESRLGVLPRYATDDSQIRWFTIPTCYILHTVAAWEEEDEIILICCRTDGIDLNPDFGVERKNKAYGDSYGSP
TLYEYRMNFKNGHVHQRQLSNLSIEFPTINPHYVGRKTRYTYCGVVDNELDLMSGIVKYDLYLDPSTTDTAVDDKTKGNNCTVFHFGPNCYASDTIFVPN
NRGMANDAAEDDGFLISFVQDLNTGKSEAIIIDAKTMGPTPVAVVELPGRIPKGFHAYFVTQEQLQQQA*

>Pp3c6_21520V3.1
MTSAMSRLAPPTCSTYQSITVIDDLHQRSTQPSTRWLQPATRLKNHALASRRRSNQSIRMPTISAKSSPDRDQRTKAIAQTVQSE
SIPAGDYYPGSNAWQTVKQDEWQGEMEVQGEIPSWLDGTYLRNGPGYFEAGGKEFPHLFDGYSTLIRLNFNNSKLIAHHAQLQSEAYKAVKSSGKVSFRE
FAVTPKHNNVFEWMGEVAGIAMGTTLTDNANTGVIKLGDGRVVCLTETCKGSIQINPDTLETIGQFKYTDNLGGLIHAAHPYVDENEMITLLPDLLNPGY
TAVRMVAGTNERVPIGRVNCNGPQPGWVHSFAVTENYIVVPEGPLRYSVRNLLKAEEAEYFKFEWLPESGAWIHIMDRFTGKIVTCVEVPNFVTFHFING
YEDVDENGKPQIIVDCCEHHADPVILKRMKLNELRSYPGKVLPDARVGRFTIPLDGSKTGTLTAAVPIEEHGAGLDMNTINPVYTSKKYRYVYACGASRP
CNFPNTLTKIDLETKTAKNWYHPGGIPTEPFFVPRPGATEEDDGVLISLVSDDSGGGFILILNGSDFTELARADLPYGLPYGLHGCWVPGQSSRLRI*

>Pp3c6_21520V3.3
MTSAMSRLAPPTCSTYQSITVIDDLHQRSTQPSTRWLQPATRLKNHALASRRRSNQSIRMPTISAKSSPDRDQRTKAIAQTVQSE
SIPAGDYYPGSNAWQTVKQDEWQGEMEVQGEIPSWLDGTYLRNGPGYFEAGGKEFPHLFDGYSTLIRLNFNNSKLIAHHAQLQSEAYKAVKSSGKVSFRE
FAVTPKHNNVFEWMGEVAGIAMGTTLTDNANTGVIKLGDGRVVCLTETCKGSIQINPDTLETIGQFKYTDNLGGLIHAAHPYVDENEMITLLPDLLNPGY
TAVRMVAGTNERVPIGRVNCNGPQPGWVHSFAVTENYIVVPEGPLRYSVRNLLKAEEAEYFKFEWLPESGAWIHIMDRFTGKIVTCVEVPNFVTFHFING
YEDVDENGKPQIIVDCCEHHADPVILKRMKLNELRSYPGKVLPDARVGRFTIPLDGSKTGTLTAAVPIEEHGAGLDMNTINPVYTSKKYRYVYACGASRP
CNFPNTLTKIDLETKTAKNWYHPGGIPTEPFFVPRPGATEEDDGVLISLVSDDSGGGFILILNGSDFTELARADLPYGLPYGLHGCWVPGQSSRLRI*

>Pp3c6_21520V3.2
MTSAMSRLAPPTCSTYQSITVIDDLHQRSTQPSTRWLQPATRLKNHALASRRRSNQSIRMPTISAKSSPDRDQRTKAIAQTVQSE
SIPAGDYYPGSNAWQTVKQDEWQGEMEVQGEIPSWLDGTYLRNGPGYFEAGGKEFPHLFDGYSTLIRLNFNNSKLIAHHAQLQSEAYKAVKSSGKVSFRE
FAVTPKHNNVFEWMGEVAGIAMGTTLTDNANTGVIKLGDGRVVCLTETCKGSIQINPDTLETIGQFKYTDNLGGLIHAAHPYVDENEMITLLPDLLNPGY
TAVRMVAGTNERVPIGRVNCNGPQPGWVHSFAVTENYIVVPEGPLRYSVRNLLKAEEAEYFKFEWLPESGAWIHIMDRFTGKIVTCVEVPNFVTFHFING
YEDVDENGKPQIIVDCCEHHADPVILKRMKLNELRSYPGKVLPDARVGRFTIPLDGSKTGTLTAAVPIEEHGAGLDMNTINPVYTSKKYRYVYACGASRP
CNFPNTLTKIDLETKTAKNWYHPGGIPTEPFFVPRPGATEEDDGVLISLVSDDSGGGFILILNGSDFTELARADLPYGLPYGLHGCWVPGQSSRLRI*

>Pp3c12_22350V3.1
MESAAQATLTVASTSVSMFGLDRSELSSSTMRLIHFGSARHLAPPRRRQTSQQRQLTPIVAVVSPRLPNLVVKDPKNNVPWFMS
ATAETVTKVLKSMAMSRFSADLAGRLMNDASKVLVYLATSFCDYLEERVLQLLGNEDSCDGDTCYFLLDHYAPVPEMAPTTNLPVFGSIPACLDGEFLRI
GPNPRFQPLNGYHWHAHFSRPARAGFPSIFTIDGDGMIHGLRVKDGKASYVARYVQTSRLQQEEMYGGPKFIRVGDLQGMRGLSVGIIEALRKTFGVLDG
SKGDGTGNTAMVFHNNKLLALHERDLPYIIKVQDDGDLQTVGHEDYDHKLRHPFTAHPKINPVTGEMHFFAYEVVTPHLIYRMVSKDGVVGGASTNHTAR
SFRDARLRHHRELRRILRPSVAHKCREARLGLLPRYAKNESQIRWFEIPPCYISHTLNAWEEGDEVVLICCRNESFDIKPLTKSKRENGMTLGSRLFEFR
MNLKDGKVTQRELSNLCTEFPRINEEYTGRRTRYGYCSVFDDEEMIIGVAKYDLTMEPSPDASRELKVGGNIVGVFHYGQERTGHEAIFVPRNPGSNGLE
DDGYLIAYVHDNTTGKSDVVIIDAITMKAEPVAVVKLPRRVPLGFHAYFVSQEQLLQQA*

>Pp3c12_22350V3.2
MESAAQATLTVASTSVSMFGLDRSELSSSTMRLIHFGSARHLAPPRRRQTSQQRQLTPIVAVVSPRLPNLVVKDPKNNVPWFMS
ATAETVTKVLKSMAMSRFSADLAGRLMNDASKVLVYLATSFCDYLEERVLQLLGNEDSCDGDTCYFLLDHYAPVPEMAPTTNLPVFGSIPACLDGEFLRI
GPNPRFQPLNGYHWHAHFSRPARAGFPSIFTIDGDGMIHGLRVKDGKASYVARYVQTSRLQQEEMYGGPKFIRVGDLQGMRGLSVGIIEALRKTFGVLDG
SKGDGTGNTAMVFHNNKLLALHERDLPYIIKVQDDGDLQTVGHEDYDHKLRHPFTAHPKINPVTGEMHFFAYEVVTPHLIYRMVSKDGVVGGASTNHTAR
SFRDARLRHHRELRRILRPSVAHKCREARLGLLPRYAKNESQIRWFEIPPCYISHTLNAWEEGDEVVLICCRNESFDIKPLTKSKRENGMTLGSRLFEFR
MNLKDGKVTQRELSNLCTEFPRINEEYTGRRTRYGYCSVFDDEEMIIGVAKYDLTMEPSPDASRELKVGGNIVGVFHYGQERTGHEAIFVPRNPGSNGLE
DDGYLIAYVHDNTTGKSDVVIIDAITMKAEPVAVVKLPRRVPLGFHAYFVSQEQLLQQA*

>Pp3c6_21550V3.2
MDVVTASFRPSIYHSLCRRSASKTWRFQKKQAANCRRISPNDNKLTRCIRSALTTDTSNAAPAMDLPALTDHWKASSVLVERDLL
SETDLTPKFRDIQRNDEEDAFWDYQFLYKSQRNEVDSISLTLVEGSIPPQLSGVYYLCGPGIRTDDHGSQVHPLDGHGYLRKFVIDGSNPVIYSAKYVNS
EARKEEYDDESKTWRFQYRGPFSQLRGGDRFGNVKVMKNVANTSVLKWAGKLMCMYEGGNPYEMDSKTLQTLGLFNVSELSYMDTNFVGKHTWSAIKDTC
TNLDGLVGSAKRAAVELVGMLIQPVLKGVFEMPKERMLSHVKMDVKRQRLVVMTCRREDMVLPKSTFTVYEMDLSMQVVQRKSFTLDEQLMIHDWGLTNN
HYVLLANKVKLNSPANLLESVAGMQPMINCLALDDALPYTPMYLLPREINVTNSSKRNWRTPVKVPERLWFVHTANSFEETDDHGNLRITLDGTACSYDW
FSLSNMFGYKWQKKWLDPTMMNKMNGGASHSMKNPVQLIRVSTLLSTEGDEIETKYEKFENNTCACEFPAIHPELYGSKNEYTYLVGASGRRKALPYFPF
DTVLKISGDAPDGKIQSWWAGPRNFVGEPTFIPRAGSAPPGSPDFVEDDGYLIVVQYSAEEEVCYLVILDARNIGSENPVVARLQLPAKYAFPYGFHGLW
TDVDIKRT*

>Pp3c6_21550V3.1
MDVVTASFRPSIYHSLCRRSASKTWRFQKKQAANCRRISPNDNKLTRCIRSALTTDTSNAAPAMDLPALTDHWKASSVLVERDLL
SETDLTPKFRDIQRNDEEDAFWDYQFLYKSQRNEVDSISLTLVEGSIPPQLSGVYYLCGPGIRTDDHGSQVHPLDGHGYLRKFVIDGSNPVIYSAKYVNS
EARKEEYDDESKTWRFQYRGPFSQLRGGDRFGNVKVMKNVANTSVLKWAGKLMCMYEGGNPYEMDSKTLQTLGLFNVSELSYMDTNFVGKHTWSAIKDTC
TNLDGLVGSAKRAAVELVGMLIQPVLKGVFEMPKERMLSHVKMDVKRQRLVVMTCRREDMVLPKSTFTVYEMDLSMQVVQRKSFTLDEQLMIHDWGLTNN
HYVLLANKVKLNSPANLLESVAGMQPMINCLALDDALPYTPMYLLPREINVTNSSKRNWRTPVKVPERLWFVHTANSFEETDDHGNLRITLDGTACSYDW
FSLSNMFGYKWQKKWLDPTMMNKMNGGASHSMKNPVQLIRVSTLLSTEGDEIETKYEKFENNTCACEFPAIHPELYGSKNEYTYLVGASGRRKALPYFPF
DTVLKISGDAPDGKIQSWWAGPRNFVGEPTFIPRAGSAPPGSPDFVEDDGYLIVVQYSAEEEVCYLVILDARNIGSENPVVARLQLPAKYAFPYGFHGLW
TDVDIKRT*
