# Supplementary material for: Evolutionary Origin of the Carotenoid Cleavage Oxygenase Family in Plants and Expression of Pepper Genes in Response to Abiotic Stresses
Source: Front Plant Sci. 2022 Jan 21;12:792832. doi: 10.3389/fpls.2021.792832 (PMC8814583; doi:10.3389/fpls.2021.792832)
Supplement: Supplementary file 1 [file Data_Sheet_1.ZIP › CCO/Selaginella moellendorffii v1.0.txt]

>165469
MGTERLRKESQDKFLGSLPLGVRIVQPRTPGIGARIAAKLCDGIEALLVQLFSGASSKSNLFLQENFAPVGESGPLADLPVTGALPECLNGEFV
RTGPNPRFEPTAGYHWFDGDGMLHGLRIKDGKANYVSRYVKTSKLKQEEFYGTPTFLKVGDLKGILGIFLANVFRLRVALGVVDAEYGMGTANTAMVYHN
KKLLALLEADKPYAIRMLEDGNLETIGVLDYDKRLSHAVTAHPKVDPVTGEMFFFCYQQQTPYVIYRVISKDGTLHDPVSINIPDPVMMHDFAITENYAV
FMDLPMTFKPKNMGEGKMIISFDSTKKSRFGVLPRYALSDSQMRWFHLPSCYIFHTANAWEDGDEVVLVACRMPKFDMELMKDTNDHVLELYEFRFNMKS
GAALQRPLSKGPAVEFPRINENYIGRKQRYVYAAVFHDQVRIKGVAKFDLHKDPELSRDGGNPVGSNVVGEFMYGGRRFGSEAVFVPKSSDKDADEDDGY
VISFVYDEGAGKSEAVVIDAKTMAADPVAVVSIPVRIPYGFHSIFVNEDQLENQA*

>272067
MGTERLRKESQDKFLGSLPLGVRIVQPRTPGIGARIAAKLCDGIEALLVQLFSGASSKSNLFLQENFAPVGESGPFADLPVTGALPECLNGEFV
RTGPNPRFEPTAGYHWFDGDGMLHGLRIKDGKANYVSRYVKTSKLKQEEFYGTPTFLKVGDLKGILGIFLANVFRLRVALGVVDAEYGMGTANTAMVYHN
KKLLALLEADKPYAIRMLEDGNLETIGVLDYDKRLSHAVTAHPKVDPVTGEMFFFCYQQQTPYVIYRVISKDGTLHDPVSINIPDPVMMHDFAITENYAI
FMDLPMTFKPKNMGEGKMIISFDSTKRSRFGVLPRYALSDSQMRWFHLPSCYIFHTANAWEDGDEVVLVACRMPKFDMELMKDTDDHVLELYEFRFNMKS
GAALQRPLSKGPAVEFPRINENYIGRKQRYVYAAVFHDQVRIKGVAKFDLHKDPELSKDGGNPVGSNVVGEFMYGGRRFGSEAVFVPKSSDKDADEDDGY
LISFVYDEGAGKSEAVVIDAKTMAADPVAVVSIPVRIPYGFHSIFVNEDQLGNQA*

>233638
MEILLPLPFHSIFSSCIEGMFAAHHVITRIYDFLGSSLWMPGQTPGIAIEQWKPAQKMAAAALDWIEQRVIPILEGDHLPSTANPAVQLEGNFA
PVPECPASGTRLPVTGRLPDGLDGLYVRNGANPRFKPVAGHHLFDGDGMLHAVRLSGGTATYCSRFTRTNRLCQEERLGRAFFPKAVGELHGHGGAARLA
LYYLRSLAGLVDAGKGMGPANAGVVFFDGKLLAMSEDDQPYALRIEGDGDVSTIGRYDFHGQLKASSMIAHPKKDPRTGELFALSYDVVKKPYLRYFSFA
ADGTKRPDVEIPLPGATMMHDFAITDRFVVIPDQQVVFQLLRMLLGKSPVVYDPKKKARFGVLPKYATTSDELKWVEVPDCFCFHVWNAWEASEDEVVVL
GSCMTPPDCVFNESPNGHEEMSSVLCEIRLNLTTGTSTRTPIAGLNLEAGTVNRRVLGRQCRYLYLAVADPWPKISGIAKVDLSLKKEKAENCFGGEPFF
VPRTSDPDAAEDDGYVLTFVHNESTGVSELLVLDAATDNLELLASVQLPARVPYGFHGTFVSEEELASQSD*

>75383
MAFVLHHGAAGFLSPVSKTRAAAQSQHPGIRATAVREQPLEEEKELKSLLSLSSSSIATAATTTTARKPYTGIAGRLCDAAESFIANFIEPRVVR
PPRSDPKIQLADNFAPVPCEVPPQPCTLVRGEIPECLKGGIYIRNGANPLFKPVGGYHYFDGHGMLHAVKFVGGVPYYCCRYTKTNRYKHEASAGRSLFP
NPLGDSHGVPGIARITLFAMRVALGIVDATGGIGTANAGLVFHNGTLLAMSEDDMPYAVRICESGDLETVGRFGFDGENQLKSPMTAHPKLDPRTGELLC
YSYSVATKPYLKYFKVSARGVKSKDVPIPLSEPVMMHDFVATENFVVFPETQIVFRFQDLFLKRTSAVVCDENKVPRFGVLPRNAEDVSGLKWFDVPGFT
SLHFVTGWEEDGGEKIVLIAAKTWPLRNMFDDPASVHNTVCEVHLDMKTSLATVTRVTAAVLEIGQVDHRMITRKTRYAYYSIYGPWPKFSGVAKLDLNA
PRCSNVTTISEEALEYDPAVVAWRKFGTGRFGSEPFFVPRNDDAEEDDGFLLCYVHDEITGVSELLIMDASSPKLDTVASIELPSRVPYGFHGLFVNKEK
LAQQKPV*

>173016
MESLVVSSQATGVHNGLLLHSESKLKKSHAAGFPRSGPLLHGRSWNQSTRIKSIEVRSILTREPAKQAGESCQHEELKPAWLNDKYAGLATWNS
IRRESWEGELPVIQGQIPLWLKGTYLRNGPGRFEMGEHRFGHLFDGYSCLLRLYFENGKLHVKHAQLQSDAYKSARKNQQACFREFSVVPKHENVWSLLE
DVVGMAMGTTLTDNANTGVICLGDGRVVCITETVKSSTQIDPWTLDTIGRFTYDDNHKGLLHSGHPYVTDKEFITALPDLIKPGYDIVRMEPGTNTRKHL
GRVNCKGPAPGWIHSFALTENYIVIPEMALRYSTKNLLKAEPCPYYKFEYMPEHGSYLHVMDRKSGKVVNVVEVPNFLMFHFINAYEETGEDGKPRIVAD
CCEHLSNPIILRRMELAELRSKGKEMPYARLGRFKIPISGGGKGTLENAVPPQVHGHGLDMNTMNPHYYSRDYRYVYANGAHRPCHFPNSLVKIDIKGQS
AKEWYEHGSIPTEPMFVPRPGATEEDDGVAISIVNDDKGDGYVLLLDGKSFEEVARAPLPYGLPYGIHGAWLDQR*

>132803
NFSPVEEVGSWTPVQVIDGEIPQDFPAGTYIRNGPNPYLLDESILISPFGKLYCHWFEGDGMLHATRFDQGGKFITYKNKYVDTMAHKIEKNTK
KTSFLRAVEGDSLAISASYLLNFVRQLHLFCFIFLSYNVQLRFGKVNGPTCNTHVFKLAGKLYAVAEADIPHEIDLSSLNTLGTLDFSGKWKGPFTSHSK
FDLEKQELVIFGFNAKSPYLQIGIVSKDGDLIQKTDLELDRACFIHEISITKNYTLIPDFPLTINMNRLLKGSGRLVEFENNSSSRIGVMPRYGDSKSVR
WFEVEPGYSFHAVNAFEDSDEWFARGITPTDPRNARDPQVDGALLANLREWRFNLDKGTVVERNLTSLETCGIEMPKINKKFTGRKNQFAYAQVVDVEAS
KVVGKFQCVFLLMYLRFAVYRHAKDEIDVKYHDLGANRYGSEPLFVARPHSTDEDDGWIVSYVHDEETNKSEVYIFDAQKFQDQAVARIGLPQRVPYGFH
SDFFF*

>11292
AAVALCDTVENLIATYIDPREFPPSQDPQIQLADNFAPVGEFPPTPCRRVTGEIPRCLRGSAYIRNGSNPLHPPPAGYHYFDGHGMLHSVKFGDE
EDQAPVYCARFTQNNRFVQEQAAGKPLFPYTLGTMSSYAGLARFGLFVMRTALGLINILGGMGTSNAGMAYFDRRILAMSEDDMPYAVSITPAGDLITMG
RYSFNNRLFLPMCAHPKIDPISGELFAVSFNPVINPHLRYFWASPDGRKSPDFDVWLPDPCLFHDFAITENYAILPENQLVMKFQDVVLKNKLVIDEDTA
KVPRFGVIPRIPTVGSFGIRWIDVPDWTSFHYINAWEEGTDKIVVLSSSITPVEHLFDDIAGLSNRLHEIHLDLRSGRSWKQHVCSAGLDFGQINQKFLG
RKNRYVYMCYYGPWPKISGLAKVDLDAQRLPRWRFERGKFCGEPFFVANGKEEDDGYVLSYVHNEESGVSELLVMDAKSPTLETVASIELPARVPYGFHG
IFINADQIADQ

>11287
AAVALCDTVENLIATYIDPREFPPSQDPKIQLADNFAPVGESPPTPCRRVTGSIPRCLRGGAYIRNGSNPLHPPPAGYHYFDGHGMLHAIKFPGD
DDREEHHAPIYCARFTQTNRFLQEQTAGKILFPYTLGTMSSYPGLARLGLFAMRAALGLIDILGGMGTSNAGMAYFDRRILAMSEDDMPYAVNITPAGDL
ITMGRYNFNKRLLLPMCAHPKIDPTSGELFAFSFNPVINPHLRYFWASREGRKSPDFDVWLREPCLFHDFAITENYAIFPENQVVMKIQDVVLQNKMPIR
GDTAKVPRFGVIPRIPTVGYSGVRWIDVPDWTSFHYINAWEEGTDKIVVLSSSISPVECLFDDVAGLSSRLHEIHLDLRSGRSWKQHVCSAGLDFGQINQ
KFLGRKNRYVYMCYYGPWPKFSGLAKVDLDAPRLPRPCIVASRRFERGKFCGEPFFVANGEEEDDGYVLSYVHDEKSGVSELLIMDAKSPTLETVASIEL
PARVPYGFHGIFVNAYQIANQ

>94523
MHATAGIDIGYSLTNFSFPAPPKRRSSGITATATKSSRKYINTPGFSIPNPIEEARAVAVALCDTVENLIATYIDPREFPPSQDPQIQLADNFAP
VTEFPPTPCRRVTGEIPRCLRGGAYIRNGSNPLHPPPAGYHYFDGHGMLHSVKFGDEEDQAPVYCARFTQNNRFVQEQAAGKPLFPYTLGTMSSYAGLAR
FGLFVMRTALGLINILGGMGTSNAGMAYFDRRILAMSEDDMPYAVSITPAGDLITMGRYSFNNRLFLPMCAHPKIDPISGELFAVSFNPVINPHLRYFWA
SPDGRKSPDFDVWLPDPCLFHDFAITENYAILPENQLVMKFQDVVLKNKLVIDGDTAKVPRFGVIPRIPTVGYSGIRWIDVPDWTSFHYINAWEEGTDKI
VVLSSSITPVEHLFDDIAGLSNRLHEIHLDLRSGRSWKQHVCSAGLDFGQINQKFLGRKNRYVYMCYYGPWPKISGLAKIDLDAPRLPRPCIVASRRFER
GQFCGEPFFVANGEEEDDGYVLSYVHNEESGVSELLVMDAKSPTLETVASIELPARVPYGFHGIFINADQIADQNHATL*

>79628
DTVENFISTYIDLREFPPSQDPKIQLADNFAPVGEIPPTPCRRVTGEIPRCLRGGAYIRNGSNPLHPPPAGYNYFDGHGMLHSVKFGDEEDQAPV
YCARFTQNNRFVQEQAAGKPLFPYTLGTMSSYAGLARFGLFVMRTALGLINILGGMGTSNAGMAYFDRRILAMSEDDMPYAVSITPAGDLITMGRYSFNN
RLFLPMCAHPKIDPISGELFAISFNPVINPHLRYFWASPNGRKSPDFDVWLPDPCLFHDFAITENYAILPENQLVMKFQDVLLKNKLVIDGDTTKVPRFG
VIPRIPTVGSSGIRWIDVPDWTSFHYINAWEEGMDKIVVLSSSITPVKHFFDDFARLSNRLHEIHLDLRSGRSWKQHVCSAGLDFGQINQKFLGRKNRYV
YMCYYGPWPKISGLAKVDLDAPRLPRVVIDGTSQFCGEPFFVANGEEEDDGYVLSYVHDEESGVSELLVMDAKSPTLETVASIELPARVPYGFHGIFINS
DQIANQNYATL*

>91815
MHATAGIDIGYSLTNFSFPSPPKRRSSGITATATKSSRKYINTPGFSIPNPIEEARAAAVALCDTVENFISTYIDLREFPPSQDPKIQLADNFAP
VGEFPPTPCRRVTGSIPRCLRGGAYIRNGSNPLHPPPAGYNYFDGHGMLHSVKFGDEEDQAPVYCARFTQNNRFVQEQAAGKPLFPYTLGTMSSYAGLAR
FGLFVMRTALGLINILGGMGTSNAGMAYFDRRILAMSEDDMPYAVSITPAGDLITMGRYSFNKRLFLPMCAHPKIDPISGELFAVSFNPVINPHLRYFWA
SPNGRKSPDFDVWLPDPCLFHDFAITENYAILPENQLVMKFQDVLLKNKLVIDGDTAKVPRFGVIPRIPTVGSSGIRWIDVPDWTSFHYINAWEEGTDKI
VVLSSSITPVEHFFDDFAGLSNRLHEIHLDLRSGRSWKQHVCSAGLDFGQINQKFLGRKNRYVYMCYYGPWPKISGLAKVDLDAPRLPRPCIVASRRFKR
GQFCGEPFFVANGKEEDDGYVLSYVHDEESGVSELLVMDAKSPTLEIVASIELPARVPYGFHGIFINADQIANQNHATL*

>11289
AAVALCDTVENFISTYIDLREFPPSQDPQIQLADNFAPVGEFPPTPCRRVTGEIPRCLRGGAYIRNGSNPLHPPPAGYNYFDGHGMLHSVKFGDE
EEQAPVYCARFTQNNRFVQEQAAGKPLFPYTLGTMSSYAGLARFGLFVMRTALGLINILGGMGTSNAGMAYFDRRILAMSEDDLPYAVSITPAGDLITMG
RYSFNNRLFLPMCAHPKIDPISGELFAVSFNPVINPHLRYFWASPDGRKSPDFDVWLPDPCLFHDFAITENYAILPENQLVMKFQDVVLKNKLVIDGDTA
KVPRFGVIPRIPTVGSSGIRWIDVPDWTSFHYINAWEEGTDKIVVLSSSITPVEHFFDDFAGLSNRLHEIHLDLRSGRSWKQHVCSAGLDFGQINQKFLG
RKNRYVYMCYYGPWPKISGLAKVDLDAPRLPRPCVVASRRFERGQFCGEPFFVANGKEEDDGYVLSYVHNEDSGVSELLVMDAKSPTLETVASIELPARV
PYGFHGIFINADQIANQ

>80651
MHATAGIDIGCSLTNFSFPAPPKRRSSGITATATKSSRKYINTPGFSIPNPIEEARAAAVALCDTVENFISTYIDLREFPPSQDPKIQLADNFAP
VGEFPPTPCRRVTGEIPRCLRGGAYIRNGSNPLHPPPAGYNYFDGHGMLHSVKFGDEEDQAPVYCARFTQNNRFVQEQAAGKPLFPYTLGTMSSYAGLAR
FGLFVTRTALGLINILGGMGTSNAGMAYFDRRILAMSEDDMPYAVSITPAGDLITMGRYSFNNRLFLPMCAHPKIDPISGELFAISFNPVINPHLRYFWA
SPNGRKSPDFDVWLPDPCLFHDFAITENYAILPENQLVMKFQDVLLKNKLVIDGDTTKVPRFGVIPRIPTVGSSGICWIDVPDWTSFHYINAWEEGMDKI
VVLSSSITPVKHFFDDFARLSNRLHEIHLDLRSGRSWKQHVCSAGLDFGQINQKFLGRKNQYVYMCYYGPWPKISGLAKVDLDAPRLPRPCIVASRRFER
GQFCGEPFFVANGEEEDDGYVLSYVHDEASGVSELLVMDAKSPTLETVASIELPARVPYGFHGIFINSDQIANQNYATL*

>11304
NPIEEARAVAVALCDTVENLIATYIDPREFPPSQDPQIQLADNFAPVAEFPPTPCRRVTGEIPRCLRGGAYIRNGSNPLHPPPAGYNYFDGHGML
HSVKFGDEEEQAPIYCARFTQNNRFVQEQAAGKPLFPYTLGTMSSYAGLARFGLFVMRTALGLINILGGMGTSNAGMAYFDRRILAMSEDDMPYAVSITP
AGDLITMGRYSFNNRLFLPMCAHPKIDPISGELFAVSFNPVINPHLRYFWASPDGRKSPDFDVWLPDPCLFHDFAITENYAILPETQLVMKFQDVVLKNK
LVIDGDTAKVPRFGVIPRIPTVGSSGIRWIDVPDWTSFHYINAWEEGTDKIVVLSSSITPVEHFFDDFAGLSNRLHEIHLDLRSGRSWKQHVCSAGLDFG
QINQKFLGRKNRYVYMCYYGPWPKISGLAKVDLDAPRLPRPCVVGSRRFERGKFCGEPFFVANGEEEDNGYVLSYVHDEKSGVSELLIMDAKSPALDTVA
SIELPARVPYGFHGIFINSDQIANQ

>94524
MCYYGPWPKISGLAKVDLDAPRLPKVVIDGTSDPDLNEPCLVASRRFERGQFCGKPFFVVNGKEEDDGCVLSYIHDEESGVSELLVMDAKSPTLE
TVASIELPARVPYGFHGIFINADQIANQNHATL*

>11120
EDVHAFWDYQRIFGSQRAEVKDPVRLKVVEGRIPSDLKGSYYLCGPGLRADDHGSCVSPLDGHGYLRKFHFGNGDLVQYSARYVRTEAMKEEFDE
ESRSWKFQYRGPFSLLRHGHRIGNFKVMKNVANTSVLKWGGKLLCLWEGGEPYEVDEDTLETIGTFRLPFEESGKDDRLQSSVALDLCARALLPILTGGF
NMPKERVLAHFKIDERRQRLVVITSNAEDMVLPKATFTAYEFDADFKLIQRKEFLLNDQLMVHDWVLTDEHYVILGNRVTLDVGSSLTAMAGLSPMINCL
AVDESTTYSPLYMLPRFDERNGRDWTVPAKIPGQLWVTHFANASEETLEGGHKIRFVVDACLSSYKWFSLNSIFGYKWQEQHMDPGCMNNTSSSKFMPEQ
LHSPRMHRVTVDVSNLDDSILLQKSERFKNANFATDFPVINSTASGGKNEFTYATTNSGRRKTLSSFPMDSITKLHGPSGRASSWWAGKRCAVGEPQFVK
RKSSQGGEDDGYVIFVQYSFVDERRYLVILDARRIGARGALVAKVEVPREYSFPFGFHGLW

>16613
LFHDFTITENYTILPENQLVMKFQDVVLKNKLVIDGDTAKVPRFGVIPCIPTVGSSGICWIDVPDWTSFHYINTWEEGMDKILVWTRDLRNIGFS
DDFRPAGCSQRGQSAVKVHAQSGQSWKQHVCSAGLDFGQMNQKFLGRKNQYIYMCYYGPCPKISGLAKVDLDTPQLPRAVIDGTSDPDLNEPCVMASRRF
ECGKFCGEAFFVANGEEEDDGYV

>410484
MNFQDVVLENKLVIDGDTAQKGPRFGIPAVGSSGLTSWIGCNSTTSTPGRKGRTRSSCSAHPLCQLHELHLDLQSGWSWKQHMCSAGLDFGKIN
QKFLGQKNQYVYMRYYGPWPRFSGLAKVDLDAPRLPKVVIDGTSDLDLKEPCIVASRRFERAFGHGCQMPMLETVAFIELLAGVPYGFHGIFINADQIAN
QNHGTL*

>91529
VCSAGLDFGKINQKFLGQKNRYVYMRYYGPWPKLSGVAKVDLDPTAVQCVTRTSRSRALWCQGDSNVVSFVANGEEKGDGYVLSYVHDEKNGVSE
LLVIDAKSPTL*

>441302
MDKIVVSITPVEHLFDDFARLANRLHKIHLDLRSGRSWKQHVCSAGLDFGKINQKFLGQKNRYVYMCYYGPWPKICGLAKVNLVWRQGDSNMSC
LPAGVPYGFHGIFINADQIANQNHATF*
