# Supplementary material for: Evolutionary Origin of the Carotenoid Cleavage Oxygenase Family in Plants and Expression of Pepper Genes in Response to Abiotic Stresses
Source: Front Plant Sci. 2022 Jan 21;12:792832. doi: 10.3389/fpls.2021.792832 (PMC8814583; doi:10.3389/fpls.2021.792832)
Supplement: Supplementary file 1 [file Data_Sheet_1.ZIP › CCO/Solanum lycopersicum iTAG2.4.txt]

>Solyc01g087260.2.1
MGMNEEDGVARIEGVVVVDPKPQNGVAAKAIDWVEWAIIKLMNDSTKPLPFLQGNFAPTDETPPLKNLPVIGHLPECLNGEF
VRVGPNPKFAPVAGYHWFDGDGMIHGLQIKDGKATYVSRFVRTSRLKQEEFFGGAKFMKIGDLKGLFGLFSVYIYMLREKLKVLDTSYGNGTANTAMIYH
HGKLLALHEGDKPYVVKILEDGDLQTLGMLDYDKRLQHSFTAHPKVDPVTGEMFTFGYSQTPPFATYRVISKDGVMQDPVPITIPASVMMHDFAITENYA
IMMDLPLYFRPKEMVKNKQLAYSFDPTKKARFGVLPRYAKNESLIKWFELPNCFIFHNANAWEEGDDVVLITSRLQNPDLDAIKGTEKEEQRDGFTNELY
EMRFNMKNGVASQKKLSEAAVDFPRINENYTGRKQRYVYGTILNNVAQITGVVKFDLHAEPETGKTKLEVGGNVPGIFDLGPGRFGSEAIFVPRQPGTEC
EEDDGYLILFVHDENTGKSSVNVIDAKTMSAEPVAVVELPKRVPFGFHAFFVTEEQIQEQAKM*

>Solyc01g087250.2.1
MGRKEDDGVERIEGGVVVVNPKPRRGITAKAIDLLEWGIVKLMHDSSKPLHYLQGNFAPTDETPPLNDLVVQGHLPECLNGE
FVRVGPNPKFAPVAGYHWFDGDGMIHGLRIKDGKATYVSRYVRTSRLKQEEFFGGAKFMKVGDLKGLFGLFTVYMQMLRTKLKVLDISYGNSTANTALVY
HHGKLLALSEADKPYALKVLEDGDLQTLGMLDYDKRLTHSFTAHPKVDAVTGEMFTFGYAHTPPYITYRVISKDGIMQDPVPITIPEPIMMHDFAITENY
AIMMDLPLCFRPKEMVKKNKLAFTFDATKKARFGVLPRYANNEALIRWFELPNCFIFHNANAWEEGDEVVLITCRLVNPDLDMVNGAVKEKLENFCNELY
EMRFNMKSGAASQKKLSESAVDFPRINENYTGRKQRYVYGTTLNSIAKVTGVIKFDLHAEPETGKSQLEVGGNVQGIFDLGPGRFGSEAVFVPSRPGTER
EEDDGYLIFFVHDENTGKSAVNVIDAKTMSAEPVAVVELPKRVPYGFHAFFVTEEQIQEQAKL*

>Solyc05g053530.1.1
MQTIKPLNSPSFSCKILINPSKKNTITLPRTRIPPLSSPSSSPSQSSSNSDESKIFPLKIDPPKLNLFQKIASSALDMLEKS
IVTKLEKKHKLNRTVDPEIQLEGNFAPVHESSVQHGLEVVGHIPSNLTGVYVRNGANPLYKPINGHHLFDGDGMIHAVKLDSKNNKASYSCRFTQTSRLV
QEASLGRPVFPKPIGELHGHLGLARLALFFARASLGLVDATKGTGVANAGLVYFNGRLLAMSEDDLPYNVIIKEDGDLESNGRYDFNGQINDPLIAHPKV
DPITGEFYTLSYNILKKPYLKLFKFDTCGIKSRDISISLQNPSMIHDFAITESHVIIPDYQVVFKLSEMIRRGSPVVHDPNKVSRFGVLSKDDHDESRIK
WIDVPNCFCMHLWNAWEENHEESGDMNIVIIGSCMSPPDSIFSGSDEPLKSKLTEIRLNLSTGRSTRRIIVSGMNLEAGQVNKTRLGEKTRYTFMAIAEP
WPKCSGLAKIDLVTGNVTKFLHGDDRFGGEPYFVPSTKEGEEDEGYLMSYVRDERNEKSELIIINAKNMKQIALVKIPKRVPYGFHGTFVSSQDLCNQFS
C*

>Solyc08g075490.2.1
MDALSSTFLSTLSQNPKSLLSPYNNNNNNYHYYSPTLKVFSVRIEERPQTTTTITKPQEKSTPSPPKPSPKREPIPSRKPIE
PSFPSFIFNAFDDFVNTFIDPPRKSSVDPRYVLSNNFAPVDELPPTECEVVEGSLPPCLDGAYIRNGPNPQYLPRGPYHLFDGDGMLHSIKISQGKATLC
SRFVKTYKYNIENEAGSPIIPNVFSGFNGLTASAARGALTAARAIAGQFNPANGIGLANTSLALFGGKLFALGESDLPYEVKIAPNGDIFTLGRHDFNGK
LSMSMTAHPKIDHETNEAFAFRYGPIPPFITYFRVNPDGTKTQDVPIFSMTRPSFLHDFAITKKYAIFSDIQIGMNPIDLLTGGSPVGTDSGKIPRIGVI
PRYAKDESEMRWFDVSGFNIVHAINAWDEDGGDTIVLIAPNILSVEHTLERMDMIHASVEKVKINLKTGMVSRHPISTRNLDFGVINPAYVGKKNKYVYA
AIGGPMPKVIGIAKLDVSVAEIDRRDCIVACRIFGKDCYGGEPFFVPKNPSIDEDDGYVVSYVHNEKTGESNFLVMDATSPNLDIVANVKLPRRVPYGFH
GLFVSENDLMKL*

>Solyc07g056570.1.1
MATTTSHATNTWIKTKLSMPSSKEFGFASNSISLLKNQHNRQSLNINSSLQAPPILHFPKQSSNYQTPKNNTISHPKQENNN
SSSSSTSKWNLVQKAAAMALDAVESALTKHELEHPLPKTADPRVQISGNFAPVPENPVCQSLPVTGKIPKCVQGVYVRNGANPLFEPTAGHHFFDGDGMV
HAVQFKNGSASYACRFTETERLVQEKALGRPVFPKAIGELHGHSGIARLMLFYARGLFGLVDHSKGTGVANAGLVYFNNRLLAMSEDDLPYHVKVTPTGD
LKTEGRFDFDGQLKSTMIAHPKLDPVSGELFALSYDVIQKPYLKYFRFSKNGEKSNDVEIPVEDPTMMHDFAITENFVVIPDQQVVFKMSEMIRGGSPVV
YDKNKVSRFGILDKYAKDGSDLKWVEVPDCFCFHLWNAWEEAETDEIVVIGSCMTPPDSIFNECDEGLKSVLSEIRLNLKTGKSTRKSIIENPDEQVNLE
AGMVNRNKLGRKTEYAYLAIAEPWPKVSGFAKVNLFTGEVEKFIYGDNKYGGEPLFLPRDPNSKEEDDGYILAFVHDEKEWKSELQIVNAMSLKLEATVK
LPSRVPYGFHGTFINANDLANQA*

>Solyc08g066650.2.1
MASLASSTTKIYCNKILPDMFDHGKHESHLGSKLKNNEKNKKKLDLKLVTKVASQLPVIVPPPDQEVISKEKKLAAWTSVRQ
ERWEGELVVEGELPLWLNGTYLRNGPGQWHIGDYNFRHLFDGYATLVRLHFENGRLIMGHRQIESDAYKAAKISKKICYREFSEVPKVDNFLSYIGDMAK
LLSGASLTDNANTGVVKLGDGRVVCLTETIKGSIVIDPNTLDTIGKFEYSDSLGGLIHSAHPVVTDSEFITLIPDLMNPGYTVVRMEAGTNERKYIGRVS
CRGGPAPGWVHSFPVTENYVIVPEMSLRYCAKNLLKAEPTPLYKFEWHPDSKAFVHVMCKASGNIVASVEVPLYVTFHFINGYEEKDEDGRVTAVIADCC
EHSADTTILDKLRLENLRSFNGKDVLPDARVGRFRIPLDGSPYGELEAALDPNEHGKGMDMCSMNPAYLGKKYRYAYACGAKRPCNFPNTLTKIDLFDKK
AKNWYDEGAVPSEPFFVARPGATEEDDGVVISMISDKNGEGYALILDGSTFEEIARAKFPYGLPYGLHGCWVPKI*

>Solyc08g016720.1.1
MTSTIANYRVSHSFSPSTSYSLDFTLPSKSISMKNHTTTKTKIHSALLTLPKQNNTPKNQPQFQTSHWNFFQKAAAKALDIV
ESALVSRELQNPLPKTADPRVQIAGNFAPVPEQSVRHNLPVTGTIPDCINGVYVRNGANPLFEPVAGHHLFDGDGMVHAVTVENGSVSYSCRFTETERLV
QERELGHPVFPKAIGELHGHSGIARLLLFYARGVFGLVDHSHGTGVANAGLVFFNNRLLAMSEDDVPYHVQVLPSGDLQTVGRYNFDDQLKSTMIAHPKI
DPVSGELFALSYDVVQKPYLKSFKFSPDGEKSPDVEIPLDVPTMMHDFAITENYVVIPDQQVVFKLQEMIKGGSPVIYDKNKKSRFGILPKNAENSENII
WVESAETFCFHLWNAWEEPETDEVIVIGSCMTPPDSIFNECNENLKSVLSEIRLNLKTGESTRRQLLSPSDQVNLEAGMVNRNKLGRKTQFAYLAIAEPW
PKVSGFAKVDLSTGEIKKHIYGDKRYGGEPLFLPRNVNSEKEDDGYILAFCHDEKTWKSELQIVNAMTLELEATVKLPSRVPYGFHGTFISSKDLQNQV*

>Solyc08g075480.2.1
MNALSSTFLSTLPQHPKSILSFNNNNYYYYSRNTSSFTLKVFSIGDEKSIPSPPKRAQIPSRKPSLPSNIFNAFDDFVNTYI
DPPRKSYVDPKYVLSNNFAPVDELPPTECEVVEGSLPPCLDGAYIRNGPNPQYLPRGPYHLFDGDGMLHSIKISQGKATFCSRFVKTYKYNIENEAGFQI
IPNVFSGFNGIIPSVTRGAITLARIITRQFNPADGIGLANTSLALFGGKLFALGESDLPYAVKITSDGDIITLGRHNFNGKLVWGMTAHPKIDPDTNEAF
AYRYGPFPPFLIYFRVDPNGIKTADVPIFSIKRPTLFHDIAITKKYAIFSDIQIGMNPIKFILAGGSPVGINSRKISRLGVIPRYAKGESEMRWFDVPGF
NNLHAINAWEEDGGDTIVLIAPNILSVEHTLERMDMIHGCVEKVKINLNSGVVSRHPISTRNLDFGVINPTYVGKKNKYVYAAIGYPPPKLSGIVKLDVS
IAEVDRRDCIVACRTFGEGCFCGEPFFVAKNNLGANEDDGYVMLYVHNEKTEESNFLVMDATSPNLDIVANVKLPRRVPYGFHGIFVRESDLNML*

>Solyc08g066720.1.1
MEIHRKKPGFLPAIEGDSPAILMAYILNVLRFGVENKYLSNTNIFEHSKKYYSIAENHLPQEIDIYSLETLGNWNVNGAWNR
PFTSHPKKAPGASELVIMGIYPRKPYFEIGVISADGKKMVHKVDLKFNRCSLCHDMGVTERYNVIMDFPLTIDINRLIRGDSLIKYDKDGYARIGVMPRY
GDANSVRWFDVQPSCVFHLINCFEDNDEVVVRGCRARESVLPRPGSKDEKYKRFFEESEETSSTKINNESLEESFFYRVCEWRLIMRTGEVKEKNVITNF
FMEFPMINEKFIGLKNKFCYLQVVDIEASSISDGLVKYGGLAKFQFEDDMELIKVEYHMLAEGNFCSGTTFVPKPQGVDEDDGWLVTFLHNENTNVSHVY
IVDAKKFATHPITTITLPSRVPYGFHGAFMPL*

>Solyc01g090660.2.1
MDLQFVSLPPNSKTKAKMQAKACHNINNIPPKLLPPAKLPSTVAMSPSQLTLPSHVARAITITTSPTHEVYTPEIDDTVTAY
WDYQFLFVSQRSEATEPVSLRVVEGSIPSDFPSGTYYLTGPGLFADDHGSTVHPLDGHGYLRTFEIDGSTGQVKFMARYIETEAQTEERDPVSGKWRFTH
RGPFSVLKGGKMVGNTKVMKNVANTSVLQWGGRLFCLWEGGDPYEIDSKTLNTLGKFELIKNSDQVLEDKKISHSDFLDVAAQLLKPILYGVFKMSPKRL
LSHYKIDTRRNRLLIMSCNAEDMLLPRSNFTFYEFDSNFQLLQSQEFEIPDHLMIHDWAFTDTHYILFGNRIKLDIPGSMTAVCGLSPMISALSVNPSKP
TSPIYLLPRFRNNNVERDWRKPIEAPSQMWVLHVGNAFEEIDEQNGNLNIQIQASGCSYQWFNFQKMFGYDWQSGKLDPSMMNVEEGEEKLLPHLVQVCI
NLDKKGNCTKCSVNDLNPEWNKAADFPAMNPEFSGRKNRYIYAATCTGSRQALPHFPFDAVVKLNAVDKSVQKWSAGRRRFIGEPVFIPRGTNKEDDGYL
LVVEYAVSTQRCYLVILDAQKIGEKNEVVARLEVPRHLNFPLGFHGFWAPTNSSLANLQKIESKCKNSWSMMKDNMVKLGQ*
