# Supplementary material for: Evolutionary Origin of the Carotenoid Cleavage Oxygenase Family in Plants and Expression of Pepper Genes in Response to Abiotic Stresses
Source: Front Plant Sci. 2022 Jan 21;12:792832. doi: 10.3389/fpls.2021.792832 (PMC8814583; doi:10.3389/fpls.2021.792832)
Supplement: Supplementary file 1 [file Data_Sheet_1.ZIP › CCO/Solanum tuberosum v4.03.txt]

>PGSC0003DMT400004981
MDALSSTFLSTLSQHPKSLLSPNNNNYYYYSPTLKVFSVRIEERPQTTTTITKPQEKSTPSPPKPTPKREPIPSRKPIEP
SFPSFIFNAFDDFVNTFIDPPRKSSVDPRYVLSNNFAPVDELPPTECEVVEGSLPSCLDGAYIRNGPNPQYLPRGPYHLFDGDGMLHSIKISQGKAMFCS
RFVKTYKYNIENEAGSPIIPNVFSGFNGLTASAARGALTAARAIAGQFNPANGIGLANTSLALFGGKLFALGESDLPYEVKIAPDGDVFTLGRHDFNGNL
FMSMTAHPKIDPETNEAFAFRYGPMPPFLNYFRVDPNGIKTPDVPIFSMTRPSFLHDFAITKKYAIFSDIQIGMNPIELLTGGSPVGTDSGKIPRIGVIP
RYAKDESEMRWFDVPGFNIVHAINAWDEDGGDTIVLIAPNILSVEHTLERMDMIHASVEKVKINLKTGMVSRHPISTRNLDFGVINPAYVGKKNKYVYAA
IGDPMPKVIGIAKLDVSVAEVDRRDCIVACRIFGEGCYGGEPFFVPKNPSIDEDDGYVVSYVHNEKTGESNFLVMDATSPNLDIVAHVKLPRRVPYGFHG
LFVTENDLMKL*

>PGSC0003DMT400071048
MALDAVEGALTKHELEHPLPKTADPRVQISGNFAPVPENPVCQSLPVTGKIPKCVQGVYVRNGANPLFEPTAGHHFFDGD
GMVHAVQFKNGSASYACRFTETERFVQEKALGRPVFPKAIGELHGHSGIARLMLFYARGLFGLIDHSRGTGVANAGLVYFNNRLLAMSEDDLPYHVKVTP
TGDLKTEGRFDFDGQLKSTMIAHPKLDPVSGELFALSYDVIQKPYLKYFRFSKNGEKSNDVEIPVEDPTMMHDFAITEKFVIIPDQQVVFKMSEMIRGGS
PVVYDKNKVSRFGILDKYAKDGSDLKWVEVPDCFCFHLWNAWEEPETDEIVVIGSCMTPPDSIFNECDEGLKSVLSEIRLNLKTGKSTRKAIIENPDEQV
NLEAGMVNRNKLGRKTQYAYLAIAEPWPKVSGFAKVDLFTGEVEKFIYGDNKYGGEPLFLPRDPNSKEEDDGYILAFVHDEKEWTSELQIVNAMTLKLEA
TVKLPSRVPYGFHGTFINANDLANQA*

>PGSC0003DMT400039054
MTSTIANYGVSHSFSPSTSYSLDFTLPSKSISMKNHTTKTKIHSALLTFPKQNNTPKKQPQFQTPDWNFFQKAAAKALDI
VESALVSRELQNPLPKTADPRVQIAGNFAPVPEQSVRHNLPVIGTIPDCINGVYVRNGANPLFEPVAGHHLFDGDGMVHAVTVENGSVSYSCRFTETERL
VQERELGRPVFPKAIGELHGHSGIARLLLFYARGVFGLVDHSHGTGVANAGLVYFNNRLLAMSEDDVPYNVQVLPSGDLQTVGRYNFDDQLKSTMIAHPK
IDPVSGELFALSYDVVQKPYLKSFKFSPDGEKSPDVEIPLDVPTMMHDFAITENYVVIPDQQVVFKLQEMIKGGSPVIYDKNKKSRFGILPKNAKDSDNI
IWVESPETFCFHLWNAWEEPETDEVVVIGSCMTPPDSIFKECSENLKSVLSEIRLNLKTGESTRRQLLSPSDQVNLEAGMVNRNKLGRKTQFTYLAIAEP
WPKVSGFAKVDLSTGEIKKHIYGDKRYGGEPLFLPRNVNSEKEDDGYILAFCHDEKTWKSELQIVNAMTLELEATVKLPSRVPYGFHGTFISSKDLQNQV
*

>PGSC0003DMT400049305
MLEKLVITKLEKKHKLNRTVDPEIQLEGNFAPVHESPVQQGLEVIGQIPLNLTGVYVRNGANPLFEPINGHHLFDGDGMI
HAVKLDSENNKASYSCRFTRTSRLVQEASIGRPVFPKPIGELHGHLGLARLALFLARASLGLVDATKGTGVANAGLVYFNGRLLAMAEDDLPYNVIIKED
GDLESNGRYNFNGQINDPLIAHPKVDPTTGEFYTLSYNVLKKPYLKFFKFDTWGNKSRDISISLQNPSMIHDFAITEGHVIIPDYQVVFKLSEMIWGGSP
VIHDPNKVSRFGVLSKDDHDESRIKWIDVPNCFCMHLWNAWEENHEESGDRTIVIIGSCMSPPDSIFSESDEPLKSELTEIRLNLRTGESTRQIIVSGMD
LEAGQVNKTRLGQKTRYAFMAIAEPWPKCSGLAKVDLVTGNVTKFLYGDDRFGGEPYFVPSTKEGRGEGEDEGYLMSYARDERKEKSELIIVNAKNMKQM
ALVKLPKRVPYGFHGTFVSSQDLCNQSYC*

>PGSC0003DMT400047553
MNAFTFSFTYKLLLPYPKTLLFSPNRKSSYASPQAIPKKSSSTQHNKLKPLKKSLLEPSFLEVFLNACDDFIDTYIDPPR
HPFIDPECVLSDNFAPVDELPPTECEVVKGTLPPCLNGAYIRNGPNPQYFPRGPFHFFDGDGMLHSTKISQGKAIFCSRYVKTYKYLVEKKAGYSVIPNV
FSDFNSLIALVIRGAMSITRIIIGQFDPSNGFGPANTSLALFGGKLFALYESDIPYAIKLAPNGDIITIGSHNFDENLSINMTAHPKIDPNTNEVFAFRY
DPILFPYLTYVRIHPNGVKSHDLPIFSMTRPSFVHDFAITKNYAIFPDIQIEMNLLGLITGGAPVGTNSRKVPRLGVIPRYAIDESEMRWFEVPGFNMMH
AINAWEEDNGDTIVVTAPNILSIEHFLKRLDLVHATIEQVKIDLKTGRVSRNLMSKRNLELACINRAYIGKKNKYIYAAIADPLPKAKGVVKLDVSMLEI
DQQHDCIVATRIFGPNCFCSEPFFVPKDHDNVFAVDEDDGYVVCYMHNESTRESSFMVMDAKTHDLEIVAVVKLPHRVPYGFHGIFVKESDLNML*

>PGSC0003DMT400011006
MTANSYALLQVVTKCSLQRPSLPPKLEHSKNPLSSTFKPILLKELDHFPNISLDVPKAIKDTSFNLLEAFVDFIYEFVDQ
PLLPCQSNFAPVEEIGEATTVEIVEGKIPDDFPEGVYIRNGPNPLFGGLKSTRSIFGESRHMWVEGEGMVHALYLNKENNGGKWKTFYKNKHVQTDSYNM
EKDRNKPGFLPAIQGDSPAILLSYLLNVLRFGMIDKYLSNTNVFEHANKYYSIAENHMPQEIDIHSLQTQGNWNFPSESWNRPFTSHPKKAPGTGELVII
GIDAKKPYFELGVISADGKKMVHKADLMFDRCAVCHEIGVTQRYNVIMNFPLTIDISRLVLGGQLMKFEKDGYARIGIMPRYGDANSIKWFEVDPCCVFH
IINCFEHNDEVVVRACRARQSVIPGPSSSVNHLETLSKWIKRETSSIDDDSHEFTKESTFPRVCEWRLDMKTGEIKEKKNLSGDEFAMEFPIINEKFSGF
RNKFAYLQVVESTELSGSGFTRFSGLVKLHFEEKKTFNMDEEDELIKAEYHMFPKNTFCSGTSFVPKPEGIDEDDGWIITFTHNENENISQVCIIDAKKF
TKEPVAIITLSSRVPYGFHGAFMPLTS*

>PGSC0003DMT400011014
MAANSYSLLQVVTKCSLQKPSRPTKLEHSRNPLSSTFKPILLRELDHFPNISLDVPKAIKDASFNLLEAFVDFICEFVDQ
PLLPSKSNFAPVEEMIEGTTVGIVEGKIPDDFPEGVYVRNGPNPLFGGLKSTRSIFGESSHMWIEGEGMVHALYLNKENGGKWKALYKNKHVQTDSYNME
KDRKKPGFLPAIQGDSNAILLSYLLNLLRFGVTDKSLSNSNVFEHGNKYYSIAENHMPQEIDIHSLQTKGNWNILSGSWNRPFTSHPKKAPGTGELVIIG
IDGKKPYMELGVISADGKKMVHKADLMFDRCTVCHEIGVTQRYNVIMNFPLIVDISQLVLGGQLMKFEKDGYARIGIMPRYGDANSIKWFEVNPCSVFHI
INCFELNDEVVVRACEARQSVIPGPSSSINHFDKFSKWLKRETSSTNGDSHEFTKESTFSRVCEWRLNMKTGQVKEKKNIFGDEFVMEFPFINENISGFR
NKFAYLQVVESTEVSGSGFSKFGGLIKVHYEEKKTFNMDEEDELIKAEYHMFPKNTFCSGASFVPKLGGIDEDDGWIITFTHNENENISQVCIIDAKKFT
EEPVAIITLSSRVPYGFHGAFMPLTS*

>PGSC0003DMT400011015
MAANSYSLLQVVTKCSLQKPSRPTKLEHSRNPLSSTFKPILLRELDHFPNISLDVPKAIKDASFNLLEAFVDFICEFVDQ
PLLPSKSNFAPVEEMIEGTTVGIVEGKIPDDFPEGVYVRNGTLDFFLRPNPLFGGLKSTRSIFGESSHMWIEGEGMVHALYLNKENGGKWKALYKNKHVQ
TDSYNMEKDRKKPGFLPAIQGDSNAILLSYLLNLLRFGVTDKSLSNSNVFEHGNKYYSIAENHMPQEIDIHSLQTKGNWNILSGSWNRPFTSHPKKAPGT
GELVIIGIDGKKPYMELGVISADGKKMVHKADLMFDRCTVCHEIGVTQRYNVIMNFPLIVDISQLVLGGQLMKFEKDGYARIGIMPRYGDANSIKWFEVN
PCSVFHIINCFELNDEVVVRACEARQSVIPGPSSSINHFDKFSKWLKRETSSTNGDSHEFTKESTFSRVCEWRLNMKTGQVKEKKNIFGDEFVMEFPFIN
ENISGFRNKFAYLQVVESTEVSGSGFSKFGGLIKVHYEEKKTFNMDEEDELIKAEYHMFPKNTFCSGASFVPKLGGIDEDDGWIITFTHNENENISQVCI
IDAKKFTEEPVAIITLSSRVPYGFHGAFMPLTS*

>PGSC0003DMT400047548
MSITRIIIGQFDPSNGFGPANTSLALFGGKLFALYESDIPYAIKLAPNGDIITIGCHNFDGNLSINMTAHPKIDPNTNEV
FAFRYDPILFPYLTYVRIHPNGVKSHDLPIFSMTRPSFVHDFAITKNYAIFPDIQIEMNLLGLITGGAPVGTNSRKVPRLGVIPRYAIDESEMRWFEVPV
FNMMHAINAWEEDNGDTIVVIAPNILSIEHFLKRLDLVHAKIEQVKIDLKTGRVSRNLMSKRNLELACINRAYIGKKNKYIYAAIPDPLPKAKGVVKLDV
SMLEIDQQPDCIVATRIFGPNCFCSEPFFVPKDHDNVFAADEDNGYVVCYMHNESTRESSFMVMDAKTHDLEIVAVVKLPHRVPYGFHGIFVKESDLNML
*

>PGSC0003DMT400011013
MAANSYSLLQVVTKCSLQKPSRPTKLEHSRNPLSSTFKPILLRELDHFPNISLDVPKAIK
DASFNLLEAFVDFICEFVDQPLLPSKSNFAPVEEMIEGTTVGIVEGKIPDDFPEGVYVRN
GPNPLFGGLKSTRSIFGESSHMWIEGEGMVHALYLNKENGGKWKALYKNKHVQTDSYNME
KDRKKPGFLPAIQGDSNAILLSYLLNLLRFGVTDKSLSNSNVFEHGNKYYSIAENHMPQE
IDIHSLQTKGNWNILSGSWNRPFTSHPKKAPGTGELVIIGIDGKKPYMELGVISADGKKM
VHKADLMFDRCTVCHEIGVTQRYNVIMNFPLIVDISQLVLGGQLMKFEKDGYARIGIMPR
YGDANSIKWFEVNPCSVFHIINCFELNDEVVVRACEARQSVIPGPSSSINHFDKFSKWLK
RETSSTNGDSHEFTKESTFSRVCEWRLNMKTGQVKEKKNIFGDEFVMEFPFINENISGFR
NKFAYLQVVESTEVSGSGFSKFGGLIKVHYEEKKTFNMDEEDELIKAEYHMFPKNTFCSG
ASFVPKLGGIDEDDGWIITFTHNENENISQVCIIDAKKFTEEPVAIITLSSRVPYGFHGA
FMPLTS

>PGSC0003DMT400066965
MQAKACHNIINIPPKLLPPAKLPSTVAMSQLTLPSHVARAITITTSPTHEVYTPEIDDTITAFWDYQFLFVSQRSEATEP
VSLRVVEGSIPSDFPSGTYYLTGPGLFADDHGSTVHPLDGHGYLRTFEIDGSTGQVKFMARYIETEAQAEERDPVSGKWRFTHRGPFSVLKGGKMVGNTK
VMKNVANTSVLQWGGRLFCLWEGGDPYEIDSKTLNTLGKFELIKNSDQVEDKKIRNSDFLDVAAQILKPILYGVFKMSPKRLLSHYKIDTRRNRLLIMSC
NAEDMLLPRSNFTFYEFDSNFQLLQSQEFEISDHLMIHDWAFTDTHYILFGNRIKLDIPGSMTAVCGLSPMISALSVNPSKPTSPIYLLPRFPNKQTNNV
ERDWRKPIEAPSQMWVLHVGNAFEEIDEQNGNVNIQIQASGCSYQWFNFQKMFGYDWQSGKLDPSMMNVEEGEEKLLPHLVQVSINLDTKGNCTKCSVND
LNPQWNKAADFPAMNPEFSGRKNTYVYAATSTGSRQALPHFPFDTVVKLNAVDKSVQKWSAGRRRFIGEPVFIPRGTKEDDGYLLVVEYAVSTQRCYLVI
LDAQKIGEKNEVVARLEVPRHLNFPLGFHGFWAPSNSGLANLQKIESKCKDSWSMMKDNMVKLGQ*

>PGSC0003DMT400005706
MASFASSTTKIYGNKILADMFDHGKHEPYFGSKLKKNEKSKKKLDLKLVTKVASQMPVIVPPPDQEVINKEKKLAAWTSVRQERWEGELVVEGELPLWLNGTYLRNGPGQWHIGDYNFRHLFDGYATLVRLHFENGRLIMGHRQIESDAYKAAKSSNKICYREFSEVPKPDNFLSYIGDMAKLLSGASLTDNANTGVVKLGDGRVVCLTETIKGSIVIDPNTLDTIGKFEYSDSLGGLIHSAHPVVTDSEFITLIPDLINPGYLVVRMEAGTNERKYIGRVSCRGGPAPGWVHSFPVTENYVIVPEMSLRYCAQNLLKAEPTPLYKFEWHPHSKAFVHVMCKASGNIVASVEVPLYVTFHFINGYEEKDEDGRVTAVIADCCEHSADTTILDKLRLENLRSFNGKDVLPDARVGRFRIPLDGSPYGELEAALDPNEHGKGMDMCSINPAYLGKKYRYAYACGAKRPCNFPNTLTKIDLFDKKAKNWYDEGAVPSEPFFVARPGATEEDDGVVISVISDKNGEGYALILDGSTFEEIARAKFPYGLPYGLHGCWVPKI

>PGSC0003DMT400004978/77/79/75/74/76/80
MDALSSTSLSTLSQHPKSLLSFNNNNYYYYSPNTSSSFTLKVFSIGGEEPIPSPPKRQPI
SSRKPSFPSNIFNTFDDFVNTYIDPPRKSCVDPKYVLSNNFAPVDELPPTECKVVEGSLP
SCLDGAYIRNGPNPQNLPRGPYHLFDGDGMLHSIKISQGKDTFCSRFVKTYKYNIENETG
FQIIPNVFSDFNGLLPSVTRGAITLARLIAGQFNPANGIGLANTSLALFGGKLFALGESD
LPYAVKIALDGDIITLSRHNFNGKLVKSMTAHPKIDPETNEAFAYRYDIQIGMNPIKFIL
TGGSLVGMNSRKISRLGVIPHYAKDESEMRWFDVPGFNNLHAINAWEEDGGDTIVLVAPN
ILSVEHTLERMDMIHGCVEKVKINLNSGVVSRHPISTRNLDFGVINPTYVGKKNKYVYAT
IGYPPPKLSGIVKLDVSIAEVDRRDCIVACRIFGEGCFCGEPFFMAKNNLEDEEDDGYVM
LYVHNEKTGESNFLVMDATSPNLDIVANVKLPRRVPYGFHGIFVRESDLNKL
