# Supplementary material for: Evolutionary Origin of the Carotenoid Cleavage Oxygenase Family in Plants and Expression of Pepper Genes in Response to Abiotic Stresses
Source: Front Plant Sci. 2022 Jan 21;12:792832. doi: 10.3389/fpls.2021.792832 (PMC8814583; doi:10.3389/fpls.2021.792832)
Supplement: Supplementary file 1 [file Data_Sheet_1.ZIP › CCO/Volvox carteri v2.1.txt]

>Vocar.0057s0024.1
MEFTLPSYRSTPQWLLYTIPVACVSTTYLIYSHRRTLFSWAYGLIAKVPRPPGKAYLQGNFGPVEDEKELEELEVVEGKLPDG
LEGCYVRNGPNPFYKPVAGYHWFDGDGMLHLVRLKDGKASYCNRYVATERLKQEREAGRPLLLRYGDLAGVRGLALSLLCMLARIFGPLDNSKGSGNANT
ALTYHAGRLLALNEADLPYAVRILCSGLVETMGRLQLGKSWRNNFTAHPKRDPQNGELMFIGYQMDAKPYVSAGILDKHGNLTRQWVVQIPRPVMMHDMA
ATERFIVILDLPLCFDLKVMIKDKAMPIVLRKEIPSRIGLLRRDQPSRPEGYAEVQWFELPGPGFMAFHVVNSWDDDNGDVKIFACQMDNVDLSLDSMKS
EQLAHLTEYTLSPSTGTASIRRLSELLCDFPVVHPNMVTHPCQWSWVAVHDASSSLPAFNGIAKMNLAAPPGSDACVAKVNYPPGVLGGEAVFVPRNGAV
TEDDGFLVAYVHDTKTDTSYMNIYDARTMASKPMASLLMPRRVPYGFHGTWVSEEKLKKQVHWF*

>Vocar.0044s0055.1
MKQHHVTLAKHRARPSSMLTSCPVRTPPVRLPVRAASPWLPLSLTLAAASSSTTFSSSAYVTKEARQTAFGLAKEQVEEANAP
VSGNLPSWLRGTVVINGCGDYRGMEHLFDGFAFLTRIHLDGVTGRATASQRFLDTDAYRSFRKTGRMKYREFQTPVPADGPVGRVQVVLENIKALMSKGR
AFTDNASINLIPLPGNRLLALGETRSAAYIVDPATLATVRQVEYDDDFPGDLTTAHPKVAPDGSIMNFTRSLPLGGYHVFRQDPVTLRRTKIAFIRDRNP
WAPCWVHDMAITSSSLVVVETPLFISMASLILGTKRPYAFMDWKPEAGCRVHVIALDGSGVVTHTAPAFFTFHLGNAFERPSGTSSGTEICLDFSVYDDP
EIINDLSLDRLKAFPGKDISPGRLRRLVIPLRDAANRPVGPSSLAAPVPLLTDENAYGNFFEFPAINPRFRGKPYRYMYGTAAIRPTNMGNALARHDLEK
GSSFVCSIPGSMPGQPIFVPRPDGSTEDDGVLLAPKIMPGGRSVLCVYDAADMSGLANVDLPFKVPYRFHGAYVAAKD*

>Vocar.0026s0133.1
MKQHHVTLAKHRARPSSMLTSCPVRTPPVRLPVRAASPWLPLSLTVAAASSSTTFSTSAYVTKEARQTAFGLAKEQVEEANAP
VSGNLPSWLRGTVVINGCGDYRGMEHLFDGFAFLTRIHLDGVTGRATASQRFLDTDAYRSFRKTGRMKYREFQTPVPADGPVGRVQVVLENIKALMSKGR
AFTDNASINLIPLPGNRLLALGETRSAAYIVDPATLATVRQVEYDDDFPGDLTTAHPKVAPDGSIMSFTRSLPLGGYHVFRQDPVTLRRTKIAFIRDRNP
WAPCWVHDMAITSSSLVVVETPLFISMASLILGTKRPYAFMDWKPEAGSRVHVIALDGSGVVTHTAPAFFTFHLGNAFERPSGTSSGTEICLDFSVYDDP
EIINDLSLARLKAFPGKDISPGRLRRLVIPLRDAANRPVGPSTLAAPVPLLIDENAYGNFFEFPAINPRFRGKPYRYMYGTAAIRPTNMGNALARHDVEK
GNSIVCSIPGSMPGQPIFVPRPDGSTEDDGVLLAPKIMPGGRSVLCVYDAADMSGLANVDLPFKVPYRFHGAYVAAKD*

>Vocar.0018s0172.1
MKQYHVTLAKHRARPSPMLTSCPVRTPPVRSPVRAASPWLPLSLTLAAASSSTTFSTSAYVTKEARRTAFGLAEEQVQEADAP
VSGNLPSWLRGTVVINGCGDYRGMEHLFDGFACLTRIHLDGLTGRATASQRFLDTDAYRSFRETGRMKYREFQTPVPADGPVGRAQAVLENITALMSKGR
AFTDNASVNLIPLRGNRLLALSESRSAAYIVDPATLATVRQVEYDDDLPGDLTTAHPKVAPDGSIINFTRSLPLGGYHVYRQDPVTLRRTRIAFIGDRDP
VAPCWVHDMAITSSSLVVVEPPLFFNMASLIIGTKRPYAFMDWKPEAGSRVHVIALDGSGVVTHTAPPFFTFHLGNAFERPSGTSSGTEICVDFSVYDDP
EIINDLSLDRLNAFPGKDVSPSRLRRLVIPLRDAASRPVGPSALAAPVPLLTDEDAYGNFFEFPAINPRFQGKPYRYMYGTAAIRPTNMGNALARHDVEK
GSSIVCCIPGSMPGEPIFVPRPDGSAEDDGVLLALKIMPGGRSVLCVYDAADMSGLANVDLPFNVSYRFHGAYVAAKD*

>Vocar.0221s0001.1
MSKGRAFTDNASINLIPLPGNRLLALGETRSAAYIVDPATLATVRQVEYDDDFPGDLTTAHPKVAPDGSIMNFTRSLPLGGYH
VFRQDPVTLRRTKIAFIRDRNPWAPCWVHDMAITSSSLVVVETPLFISMASLILGTKRPYAFMDWKPEAGCRVHVIALDGSGVVTHTAPAFFTFHLGNAF
ERPSGTSSGTEICLDFSVYDDPEIINDLSLDRLKAFPGKDISPGRLRRLVIPLRDAANRPVGPSSLAAPVPLLTDENAYGNFFEFPAINPRFRGKPYRYM
YGTAAIRPTNMGNALARHDLEKGSSIVCSIPGSMPGQPIFVPRPDGSTEDDGVLLAPKIMPGGRSVLCVYDAADMSGLANVDLPFKVPYRF

>Vocar.0004s0072.1
MLAGNNVAKPWSRQGRACAGYRQSTPRLLLRGTQPTVSTVSTTEEYDLVEERGNQPRPLRRGPTTAEVIQDHKTMFSSLLKEY
AYVVDEDWVTGSIPKELHGTYYRNGPGLQVDNPRYQRHTFDGDGMVLSLSFRNGRAYFRNRFVRTEGFLKEQAAGRPLYRNSFTRGSADGSPWFNPLDLS
FKNVANTGVLAWGGQLYALWEGGLPYSMDPRTLDTRGETRMGGALRGSTFGAHYRVVVSETDGSRRWVAFSSAAGFNGAAITFYEFAEDGTKLHETTHPL
EDASLAFIHDILVSEHYYIALLGPVEFDPIKFATQYIWSRCSIAECLVYNPSRPARVVLVPRPGRPSGRALSPRVLETDPCFTFHHVNAFEVEQQQQQGQ
MPPPGEVPPPLVVLDTVAWDELSFSVNQYSYGPEYYRGGSRSHLVRLVCDPMAGTVTTHRLMRRTAEFPVTDPRVTGRPHRVIWTGCDAVDDPLLWGPIQ
AIARVEVDPQLGLTSSGSAAASSSSSSSLSTSPQGAAEGVSVDVWYAGERRFPGEPMFIPRPGSSREGEGWLLVAVHNAATQKGEVVILDAQNLSAGPLA
TLHLPHRLPAGLHGSWDTCFAGPEDEPGEGSGATPRWQELGTIRPL*

>Vocar.0002s0252.1
MNSIMRLSSYRCRAPKGHKHRGNATVRKLAPKTLLSRPPLRNIVNLHAASNSATSDSPVATSPTTGNLDHSSFSESDSQGNCV
RPLAVGIHPPRATFQRAAGAPAPAAVTAAAVAAAVASAENSSQNTRVSAKYRPFLDAWAKGYDFNAQEEPEGAWLQVTDGQLPAGLTGTFFRNGPGCFTR
GQDSAGHPYDGDGLVASVALPGDGRAFFRSAFVRTAERQAEVQAGQLLFRGALASPGRGGLLGNAGNVALRNAANAGVVLQGGRLLALYPGGLPYALDPV
TLVTRGSQDRLGGALSPGVPLSLASPAADRAMSRVTRLLGSNDRLPPAHSALGGDACGARPRTCSVTGRRVFWSHQTLLAGVAAAAPLPQAAAATAKLKG
GEYVAHTERRAGGKRQGRGGGGGGGQEVREEEGGTDTLALLGTAARWLARRQQDRFDTEFAFWEVEPDDDLDPGLDPDRDLVPDSVTTLPQQLRQHQQLL
WQLRGSHRAPRRRRSLRYRMKGFAAATVLDVAVTPNYYLLLQPPVHPEVLPYLLGDCGPVSCLKWREGEPAVLHVVPRPGSEADRRGERPVQLHLRPAVC
VLHHVNAFEDESYPGRLVLDSVAYDSLPAVGAQPLAEQAVRSPDPDSGCRPRLQRLVIDLPSGTITRRAVPGDPLDPLDPTAGPGRHLELPTFNTAYTGR
RYRYVYGCSVVFEDGTSGLVKADLETPQLQRWSGGPGYICLEPCFVPRDGAAAGGGGGGGLGASVAAAPTAAAAAPAGAGAGGRQRSEDDGWLLVYGFDS
NTRRSELLVFDTWAMMAGPVARLALPSPLPHGLYGTWTNKYFGPQE*

>Vocar.0016s0121.1
MFGLLQCPVARKASQSNPHQGGRARRRAAVLATLMSDVPAKVVTRKDASAVAERQPAKHALNQMGINLDEHVPVVHKRSRKAK
PVTVAMLNDVRTMFTSLLHEYAYWVDESWVTGTIPPELYGTYYRNGPALHVTNPRYRRHILDGDGMVFSIAFKDGKAYFRNRFVRTKGFLEEQAAGHPLY
RNSFTRGSHDGSTPWFNPLDLTFKNVANTGVLPWGGQLYALWEAGLPYLMDPTSLATHRESRMGGQIRANTFAAHYRIVTEGATSCSPSSAAAVGAKATA
SNANANASQQPQQRHMEHGAASMSAAAAAAGHAYSGSSDNTCSSSSCRRLVTFSNEFSYGGATAVFYEFDEAGQLLHETRHRLQGLDIALIHDMVVTEHY
YVLVVGSIHLDPFKFLTQYALGLCSIAEVMVFDPRQPTRIMMFPRPARPSGKVLAPRVLTTEPLFVFHNVNGWEEEEEEEEGGEGAPAGGMKVVLDCVAW
DEVSFDMGLFDKYKQRVDGFVGGARTQLTRLTCDLRTGAVECRKLLQRTVEFPMTDPRVTARRHSVAWFIADAVDHPVLWGPAQSVIRVEVEPDTAPRTA
AATTGGEGGGRPAAAAVEPRQLAPPRPAAGTVRGLAAGAAPGLAVDCWYLGDRTFPGEPMFIPRPGSSREGDGWLLVAVHNADSQRADVLIFDAEALSAG
PLATLHLPHRLPVSLHGAWDPTYRGPDPHDPKVPRWQEPSVVRPM*


>Vocar.0009s0248.1
MTQHRFSICTWPPTRVKSLKQGRYAKELWTASTVHLVNLPRLRWGRCPCTATRAQWSVQPQALNPSGASQRSPVPPQLKRAGD
LTGRLLSDYLSGWKPQYTEYDYYVPAEAVYGTVPEDIRGTLFLIGPALTEAYGTSVRHPSDADGMVCSLAFGDGGQIFFRNRYVRTNSFVAEQVVECTRG
GGPRGQGVGVGHTGSGLQNRDYGRRAVGRRLTRGRHDRGAPLVVGQQHSREQQQQQQQHQQHQHQQHHRVPAGARGKSAEDGRAAAAAAAAAAEDKKKKK
KKEKQRWTSFEDDEDNGELEEAAAAGAASAAAIGRPAMQLQLQLPPSPKMYPGSPPAISPHPTSCPDFLFLMRPSRHSSSSSSSSSPSSPSWDPFSLLGL
PPPPPLSALFNPLDLGFRNTCIRACTALSRGIRLPVLVCRGAASLSRGAPANASVVLWAGRLLAFTEVRG*
