# Supplementary material for: Evolutionary Origin of the Carotenoid Cleavage Oxygenase Family in Plants and Expression of Pepper Genes in Response to Abiotic Stresses
Source: Front Plant Sci. 2022 Jan 21;12:792832. doi: 10.3389/fpls.2021.792832 (PMC8814583; doi:10.3389/fpls.2021.792832)
Supplement: Supplementary file 1 [file Data_Sheet_1.ZIP › CCO/Zunla-1.txt]

>Capana01g002623

MGRKEENGVGRIEGGVVVVDPKPQNGVFAKAIDWLEWGIIKLMNDSTKPI
HYLQGNYAPTDETPPVNDLPVKGHLPECLNGEFVRVGPNPKFAPVAGYHW
FDGDGMIHGLHIKDGKATYVSRFVRTSRLKQEEFFGGAKFMKIGDLKGLF
GLFSVYIYKLREKLKVLDTSYGHGTANTAMIYHHGKLLALHEGDKPYVVK
VLEDGDLQTLGMLDYDKRLQHSFTAHPKVDPVTGEMFTFGYSQTPPYATY
RVIFKDGVMQDPVPITIPASVMMHDFAITENYAIMMDLPLYFRPKEMVKN
KQLAYSFDPTKKARFGVLPRYAKNESLIKWFELPNCFIFHNANAWEEGDD
VVLITCRLQNPDLDAINGTEKEQQRDGFTNELYEMRFNMKNGLASQKKLS
ESAVDFPRVNENYTGSFQSPYYVSSMHKCKMVLYLNFLKIQILKMETSWL
NKVSALGEWPPNVMPSLSGEQLKSSVNVIDAKTMSAEPVAVVELPKRVPY
GFHAFFVTEEQIQEQAKMSESAVDFPRINENYTGRKSAVNVIDAKTMSAEPVAVVELPKRVPYGFHAF
FVTEEQILEQAKL

>Capana05g002276

MQTIKPLNSPSFSCNILINPSKKNSTTLPRREFPSSSPSRQSLSNLPEPK
LCPLNIDLPKLNPLQKVASLALDMLEKSVITKLEKRHKLNRTVDPEIQLQ
GNFAPVQECPVQHGLEITGKIPLNLKGVYVRNGANPLFDPINGHHLFDGD
GMIHAVKLDPQNDNASYSCRFTQTNRFIQEAAMNRPIFPKPIGELHGHLG
LVRLALFLARASLGLVDATKGTGAANAGLFFFNGRLLAMSEDDLPYCVCI
KNDGELETNGRYNFNGQINDPLIAHPKVDPTTGEFYTLSCNVLKKPYIKF
FKFDTCGNKSRDISISLRTPSVIHDFAITESHVIIPDYQVVFKLSEMLRG
GSPVIHDPNKVSRFSVLSKEDHDESRIKWIEVPNCFCMHLWNAWEENHEE
SGDQIIVIIGSCISPPGSIFSGSDEPLKSELTEIRLNLKTGESTKRIIVS
ELNLEAGQVNKTRLGRKTRYTFMAIAEPWPKCSGLAKVDLVTGNITKFLY
GDKRYGGEPYFVPSTKEGEEDEGYLISYVRDEKKEKSELIIINAKNMKQV
ALVKLPKRVPYGFHGTFVSSQDLCNQSSC

>Capana01g003704

MTSTTANYTTCWARTGVSGSHPFSPSTSYSSVDISLPSKSMRNLTRKAKI
HSALQSPAILTFPKQKNPSKRHSESRQQTTPDWNFFQKAAAKALDIVESA
LISRELQNRLPKTADPRVQISGNFAPVPEQPVRHNLPVKGTIPDCINGVY
VRNGANPLFEPVAGHHLFDGDGMVHAITVENGSVSYSCRFTETQRLVQER
ELGRPVFPKAIGELHGHSGIARLMLFYARGLFGLVDHSHGTGVANAGLIY
FNNRLLAMSEDDVPYQVQVLPSGDLETVGRYNFDEQLKSTMIAHPKIDPV
SGELFALSYDVVQKPYLKSFKFSPDGEKSPDVEIPLDVPTMMHDFAITEN
YVVIPDQQVVFKLQEMLKGGSPVIYDKKKKSRFGILPKNAKDSENIIWLE
SPETFCFHLWNAWEEPETDEVVVIGSCMTPPDSIFNECSENLKSVLSEIR
LNLKTGESRKRKIIPSSEQVNLEAGMVNRNKLGRKTQYAYLAIAEPWPKV
SGFAKVALSTGEVQKHMYGDGRYGGEPLFLPRNVNSEKEDDGYILAFCHD
EKTWKSELQIVNAMTLELVATVELPSRVPYGFHGTFISSKDLQNQV


>Capana01g000948

MDAFSSTFLSTLSQHPKSLLSPNNNYSSNYTSSSPTLKICNVRIEERPQT
TTTTTRTKPQENPTPSSQKPTPKRELPIKSTPSRKPLEPSLPSVIFNAFD
DFVNTFIDPPLRSSVDPRYVLSSNFAPVDELPPTECEVVKGSLPSCLNGA
YIRNGPNPQYLPRGPYHLFDGDGMLHSIRISQGKATLCSRYVKTYKYTIE
REAGSPIIPNVFSGFNGLSASVARGAITAARAIVGQFNPTNGIGLANTSL
GLFGGKLFALGESDLPYTVKIAPDGDIITLGRHDFDGKLFMSMTAHPKID
SETNEAFAFRYGPMPPFLSYFRVEPNGTKTPDVPIFSMTRPSFLHDFAIT
KKYAIFSDIQIGMNPIELITGGSPVGADSGKIPRLGVIPRYAKDESEMKW
FDVPGFNIIHAINAWDEDGGDTIVLVAPNILSVEHTLERMDMVHACVEKV
KIDLKTGMVSRHPVSTRNLDFGVINPANVGKKNKYVYAAIGDPMPKITGI
AKLDVSVAEVDRRDCIVACRLFGEGCFGGEPFFVAKNPDDPLADEDDGYV
VSYVHNEKTGESNFLVMDAKSPNLDIVAAVKLPQRVPYGFHGLFVRESDL
NKL

>Capana00g003114

MALDAVESALTKHELEHPLPKTADPRVQISGNFAPVPEKPVTQSLQVTGK
IPKCVQGVYVRNGANPLFEPTAGHHFFDGDGMVHAVQFKDGSASYACRFT
ETERFVQEKALGRPVFPKAIGELHGHSGIARLMLFYARGLFGIVDHSKGT
GVANAGLVYFNNRLLAMSEDDLPYHVKVTPTGDLKTEGRYDFNGQLKSTM
IAHPKLDPVSGELFALSYDVIQKPYLKYFRFSKDGEKSDDVEIPVEDPTM
MHDFAITEKFVVIPDQQVVFKMSEMIRGGSPVVYDKEKVSRFGVLDKYAK
DGSGLKWIEVPDCFCFHLWNAWEDEDCDEIVVIGSCMTPPDSIFNECDEG
LKSVLSEIRLNLKTGKSTRKTIIQNEEEQVNLEAGMVNRNKLGRKTQFAY
LAIAEPWPKVSGFAKVDLLTGEVHKFIYGDNKYGGEPLFLPRDSSSQAED
DGYILAFVHDEKEWKSELQIVNAMTLKLEATVKLPSRVPYGFHGTFINAK
DLANQA


>Capana01g002624

MGRKEEGDDGVERSEGGVVLVNPKPRKGFSAKALDLLEKGIVKLVHDSSKPLHYLQGNFA
PTDETPPLNDLLVHGHLPECLNGEFVRVGPNPKFAPVAGYHWFDGDGMIHGLRIKDGKAT
YVSRYVRTSRLKQEEFFGGAKFMKVGDLKGLFGLFTVYMQMLRAKLKVLDISYGNGTANT
ALAYHHGKLLALSEADKPYALKVLEDGDLQTLGMLDYDKRLTHSFTAHPKVDPVTGEMFT
FGYSHDPPYITYRVISKDGIMQDPVPITIPEPIMMHDFAITENYAIMMDLPLCFRPKEMV
KNNKLAFTFDATKKARFGVLARYANNEALIKWFELPNCFIFHNANAWEEGDEVVLITCRL
MNPDLDLVNGAVKEKLENFCNELYEMRFNMKSGAASQKKLSESAVDFPRINENYTGRKQR
YVYGTTLNSIAKVTGIIKFDLHAEPKTGKSQLEVGGNVQGIFDLGPGRFGSEAVFVPSQP
DTECEEDDGFLIFFVHDENTGKSAVNVIDAKTMSAEPVAVVELPKRVPYGFHAFFVTETA
CYLWPPAKKDIQLGEWDRAVADGTE


>Capana01g004038

MNAFPFSFTGTLLPQPKSLVSPSRTSSYVSPQAIGKSPSKQHNKPLKNPL
LDPSFLKVILNACDDFIDTFIDPPCHPSLDPECVLSDNFAPVDELPPTEC
EVVKGSLPSCLNGAYIRNGPNPQYFPRGPFHLFDGDGMLHSTKISQGKAI
FCSRYVKTYKYLVEKEAGFSIIPNLFSDFNSFIALVCRGAVSVTRRKIGQ
FDPSNGIGLANTSLALFGGNLFALCESDLPYAIKLAPNGDIITIGRHNFE
GNLTINMTAHPKIDPDTGEAFAFRYCPIPPFLTYFRIHPNGTKSRDIPIF
SMTRPSFIHDFAITKNYIIFPDTQLETNPFGLITSGAPVGYNSRKVPRLG
VLPRYATDESKMKWFEVPGFNMIHAINAWEEDDGDTIVVIAPNTMSIEHF
LERLDLIRPRIEKVKVDLKKGMISRYTMSSWNLELASINQACVGKKNKYI
YAAIGNPLPKAKGVVKLDGSISEIDQRDCIVAKRIFGPNCFCSEPFFVAK
DPNNVAAANEDNGYVVCYMHNESTRESSFIVMDAKSHDLEIVAVVKLPRR
VPYGFHGRFVKESDLNTL

>Capana01g003456

MQAKACHNIINIPPKLLPPVKLPSTAGQITLPSHVPRAITITTTSPTHEVYTPEIDDTIT
AFWDYQFLFVSQRSETNEPVALRVVEGCIPSDFPSGTYYLTGPGIFTDDHGSTVHPLDGH
GYLRAFEIDSGTGQVKFMARYIETEAQAEERDPVTGKWKFTHRGPFSVLKGGKMVGNTKV
MKNVANTSVLQWGGRLFCLWEGGDPYEIDSKTLSTVGKFELIKNSDQSLPVEDSKKFNGD
FLDVAAQILKPILYGVFKMTPKRLLSHYKIDSRRNRLLIMSCNAEDMLLPRSNFTFYEFD
SNFQLLQTHEFEIPDQLMIHDWAFTDTHYVLFGNRIKLDIPGSMTAVCGLSPMISALSVN
PSKSTSPIYLLPRFPNKQTNVERAWRKPIEAPSQMWVLHVGNAFEEIDDGTGNVNIKIQA
SGCSYQWFNFQKMFGYDWQSGKLDPSMMNVEEGEEKLLPHLVQVSIDLDTNGNCTKCSVS
DLNPQWDKAADFPAINSEFSGRKNTYVYAATSSGSRQALPHFPFDTIVKLNTADKSVQKW
SAGRRRFIGEPVFIPRGTKEDDGYLLVVEYAVSTQRCYLVILDAQRIGEKNEVVARLEVP
RHLNFPLATSSGSRQALPHFPFDTIVKLNTADKSVQKWSAGRRRFIGEPVFIPRGTKEDD
GYLLVVEYAVSTQRCYLVILDAQRIGEKNEVVARLEVPRHLNFPLGFHGFWAPNNSGLGN
LQKIGSRFQDSWSMMEDKMVKLGQ


>Capana08g000589

MAANSCAVLLQVTKCTFQRPSLPPKIEHSRNPLSSTFKPLLRELDHFPNI
SVDVPKAIKETPFKLLDAFVDFIYEFVDQPLLPSQNNFAPVEEIGEATTV
RTVEGKIPDDFPEGVYVRNGPNPLFGGLKSTKSIFGESSHMWVEGEGMLH
ALYLKKDSGRKKWKTWYKNKHVQTDTYNMEKDRTKPGFLPAIQGDSPAIL
FSYLLNVLRFGVIDKYLSNTNVFEHANKYYSIAENHMPQEIDMHSLQTLG
NWNFPSGSWNRPFTSHPKKAPGTGELVIIGIDAKKPYFELGVISADGKKM
VHKADLMFDRCAVCHEIGVTQRYNVIMNFPLTIDISRLALGGFEHNDEVV
VRACRARQSVIPGPSSSVNQLEKFFKWIKRETSSIDDGSEFTKESTFPRV
CEWRLNMKTGEVIEKKNLSGDEFAMEFPIINEKFTGFSNKFAYLQVVELK
EVSGSGYTRFGGLAKLHFEEKKASTDEEDELVKAEYHMFPKDTFCSGASF
VPKPGGIDEDDGWIITFTHNENENISQVCIIDAKKITDVPVAIIPLSSRV
PYGFHGAFMPLELRSYI


>Capana08g000570

MASFSSAIKIYCNKILPNRFDHDKDEPYFGSKVKINEKNKKNLDFKLVTK
VASQLPVIVPPTDQHVTKKEKKLAAWTSVRQERWEGELVVEGELPLWLNG
TYLRNGPGQWHIGNYNFRHLFDGYATLVRLHFENGRLIMGHRQVESEAYK
AARSNNKICYREFSEVPKPDNFLAYIGDMAKLLSGSSLTDNANTGVVKLG
DGRVVCLTETIKGSIVIDPNTLDTMGKFEYSDTLGGLIHSAHPIVTDSEF
ITLIPDLINPGYLVVRMDAGTNERKYIGRVSCRGGPAPGWVHSFPVTENY
IIVPEMPLRYCAQNLLKAEPTPLYKFEWHPHSKAFMHVMCKASGNIVASV
EVPLYVTFHFINGYEEKDEDGRVSAVIADCCEHSADTTILDKLRLDNLRS
YAGKGDVLPDARTDDNTLQIDLFDKKAKNWYDDGAVPSEPFFVARPGATE
EDEGVVISMISDKNGEGYALILDGSTFEEIARAKFPYGLPYGLHGCWVPK
K
>Capana11g000021
MDVPKATKETSFKLLDTFVDLIFEFVDQPLLPSKSNFASVEEIGEAITVTEIEGKIPDDF
PEGVYIRNGSNPLFGGLKSSKSIFGKSSHLWIEGEGMLHALYFTKVKGKGSKWNVLYKNK
YVETDTFNIEKNRKKPDFIPNMEGDALAVLMATLLNLLRFGVFHKYTSNTNVFEHAKKYY
SISENHMPQEINIQTLETLGNWTVNGAWNQSFTAHPKKVPVTGELVIMGTYPIKPYFELG
VISADGKQMVHKVDLNFNKCILCHEMGVTERYNVILDFPLTLDLNRLIRGKQLIEYDEDG
YARIGIMPRYGDANSIKWFEVEPCYVFHLINCFEDKDEVVVRACRCRRWIIPRPNLTIDE
AELSLDSSNETSFSKDDVESSKDLFSFFNICEWRLNMITSAVKMKNQTTADHQFIMEFPI
INEHFIGIKNKFGYVQLFNSETYSNSGKYLPGGFAKFGGLAKLHYEERQFEISKDDKQEE
YDLIKVEYHIFPKNTFWSGAAFVPKVEGVDEDDGWIVAFTHNEDTNQSQVYIIDAKKIES
KPVAIITLPSRVPYGFHGAFLPFNL
>Capana05g001572
MKVIAAYLLAVLGGNASPSAKDLKNILGCVGAEADDDRIQLLLSQVEGKDITELIAAGREKLASVPAGGGGAVAVAAPAGGTAAVASAEEKKEEKKEEKEESDDLLGVSFYILDCPHLLRVRPNLKQGVNQLSMPPSYIEHKDSGLANMDIGKFIFREHLHPELPNSGRFCILPFYGSTAAGLYILLRAADRFAANYNKFSGQFDGEMDEDISRLKTIAIGLLNDLDCNGSILSEDLINEMSRYDASELYIVAVFIGGVASQEVIKIAFLMEHVRRKVCHATLDLQVKSNLTQTLEATTNLSSEHSANTTKIYHHGKLLDLREGDKPYVVKVLEDGDLQMLGMLDYDKRLQHSFTVHPKVDPVTEFGLKIFACRGDEIFIFGYSQTPPYTTYRVISKDGFMQDPVPITIPTSVMMHDFAITENYAIMMDLPLYFRPKLCHLRNFFFY
>Capana11g000005
MGCGAVDGAVPPLTRGRGFDLGCQVNYCGLKRPMMSKFTDFRASVSSNLKPILTNLEHFP
LILDIPKVMKETTFKLLDTFVDLVFEFVDQPLLPSQSNFAPVEEIGEAVRVTEIQAKIPD
DFPEGVYIRNGSNPLFGGLKSSKSIFGKSSHLWIEGEGMLHALYFTKKILGTDELVIMGI
NPLKPYFELGVISADGEKLVHKVDLKFNRCILCHEIGVTKRYNVILDFPLTVDIIRLIIG
GELIKYDKDGYARIGIMPRYGDTTSIKWFEIEPCCVFHIINCYEDNDEVVVRACRASRSI
IPRPAIAVDKVELSLDGLDETSSTKNLSGGFAKFGGLAKLHFDERKVDISKDDKQEDDLI
KVEYHFFPKNTFCSGATFVPKVEGVDEDDGWIVAFTHNENTNQSQVYIVDAKDFGSKPVA
IIILPSRVPYGFHGAFMPLFNL
>Capana03g002722/Capana03g002723
MVLDAVESALTKHKLEYPLPKIAGPRVQISGNFAPVPEKPITQSLPVIKKIPKYVQGVYSRNEANPLFEPIAEHHFFNGDGVVHAVQFKNGGLFGIIDHSKGTGVANAGLVYFNNRLLTMSEDDFPYHVKVTSTSDLTTKGSFYFNGQLKSTMIAHPRLDSILGELFALSYDVIQKLYLKYFRFSKDGEKSNDVEIPVEDPMMMHYFLIIEKFVIILDQQVVFKMSKMTRRGSSVVYDKENVSRFRVLDKYEPWPKVSGFEIVDVFTGEVYKFIYGDNKYGGEPLFLPRDPNCQAEDDGYILAFVHDETEWKSELQIINALTLKLEATVKLPSRVPYGFYGTFINAKDLANQA
>Capana01g000946/Capana01g000947
MTPIKFIKGGSPVGTNSRKIPRLGVIPRYAKDESEMRLFDVPGFNNLHAINAWEEDGGDTIVLIAPNILCVEHTLERMHMIHGCVEKVKIDLKTGIVKRDRKIGDRPPKLKGIAKLDISITEVDRRDCIVACRLFGEGCFGGEPFFVAKNPDDPTADEDDGYGRMVGESQMLEMKIFYEDDFRPILRINVAERSVEGLENSSEPPPPRWAIGDDFSDYENDNDQPINTEDDLMHMEEVSSDSHISIANAFSRVYSRAHHGLCMRHLAENLCVNQHCREHLYLFYAAAKAYTVDEFSEHLVELKNNSPKATYVLENVLGFEK
>Capana01g001884
MKVIAAYLLAVLGGNASPSAKDLKNILGCVGAEADDDRIQLLLSQVEGKDITELIAAGREKLASVPAGGGGAVAVAAPAGGTAAVASAEEKKEEKKEEKEESDDLLGVSFYILDCPHLLRVRPNLKQGVNQLSMPPSYIEHKDSGLANMDIGKFIFREHLHPELPNSGRFCILPFYGSTAAGLYILLRAADRFAANYNKFSGQFDGEMDEDISRLKTIAIGLLNDLDCNGSILSEDLINEMSRYDASELYIVAVFIGGVASQEVIKIAFLMEHVRRKVCHATLDLQVKSNLTQTLEATTNLSSEHSANTTKIYHHGKLLDLREGDKPYVVKVLEDGDLQMLGMLDYDKRLQHSFTVHPKVDPVTEFGLKIFACRGDEIFIFGYSQTPPYTTYRVISKDGFMQDPVPITIPTSVMMHDFAITENYAIMMDLPLYFRPKLCHLRNFFFY
